# Supplementary material for: Comparative transcriptomics of the garden dormouse hypothalamus during hibernation
Source: FEBS Open Bio. 2023 Dec 18;14(2):241–57. doi: 10.1002/2211-5463.13731 (PMC10839406; doi:10.1002/2211-5463.13731)
Supplement: Supplementary file 4 — File S1. Gene expression. [file FEB4-14-241-s002.xlsx]

## Sheet: ReadMe
Supplementary File 1
Abbreviations
DEGs: differentially expressed genes
ET: early torpor
IBA: interbout arousal
log2(FC): logarithm of fold change to the base 2
LT: late torpor
padj: adjusted p-value
Term	Threshold	Color code
present genes	any padj	white
DEGs	padj < 0.05	red padj-value
genes with increased expression	log2(FC) > 0	green log2(FC)-value
genes with decreased expression	log2(FC) < 0	yellow log2(FC)-value
Notes
present genes include differentially expressed genes
analysis is based on GeneID, which includes all isoforms, precursors, and preproproteins
Material & Methods. Statistical analyses including the principal component analyses and the hierarchical clustering were performed with DESeq2 (Love et al. 2014). Data were normalized across all samples. In this study, three pairwise group comparisons were conducted: ET (n = 4) vs IBA (n = 4), ET (n = 4) vs LT (n = 3), and LT (n = 3) vs IBA (n = 4). Sex was included as a covariate in the statisti…

## Sheet: overview
number of genes (#)
					ET vs IBA	ET vs LT	LT vs IBA
mapped, pre-filtering					16798
	post-filtering, analyzed				14862
		outlying or not differentially expressed			14097	14780	13938
			outlying (padj = NA)		584	1735	1159
			not differentially expressed (padj > 0.05)		13513	13045	12779
		differentially expressed (padj < 0.05)			765	82	924
			increased expression (log2(FC) > 0)		445	20	527
				increased expression (log2(FC) > 1)	124	1	106
			decreased expression (log2(FC) < 0)		320	62	397
				decreased expression (log2(FC) < 1)	15	11	27
proportion of genes relative to number of mapped genes (%)
					ET vs IBA	ET vs LT	LT vs IBA
mapped, pre-filtering					100
	post-filtering, analyzed				88.4748
		outlying or not differentially expressed			83.9207	87.9867	82.9742
			outlying (padj = NA)		3.4766	10.3286	6.89963
			not differentially expressed (padj > 0.05)		80.4441	77.6581	76.0745
		differentially expressed (padj < 0.05)			4.55411	0.488153	5.50065
			increased expression (log2(FC) > 0)		2.64912	0.119062	3.13728
				increased expression (log2(FC) > 1)	0.738183	0.00595309	0.631028
			decreased expression (log2(FC) < 0)		1.90499	0.369092	2.36338
				decreased expression (log2(FC) < 1)	0.0892963	0.065484	0.160733
proportion of genes relative to number of differentially expressed genes (%)
					ET vs IBA	ET vs LT	LT vs IBA
		differentially expressed (padj < 0.05)			100	100	100
			increased expression (log2(FC) > 0)		58.1699	24.3902	57.0346
				increased expression (log2(FC) > 1)	16.2092	1.21951	11.4719
			decreased expression (log2(FC) < 0)		41.8301	75.6098	42.9654
				decreased expression (log2(FC) < 1)	1.96078	13.4146	2.92208

## Sheet: 14862analyzedgenes
gene		ET vs IBA				ET vs LT				LT vs IBA
geneID	symbol	padj	-log10(padj)	log2(FC)	expression	padj	-log10(padj)	log2(FC)	expression	padj	-log10(padj)	log2(FC)	expression
11298	Aanat	0.968586	0.0138619	0.0453825	not differentially expressed	NA		0.170311	not differentially expressed	0.905105	0.0433009	-0.124928	not differentially expressed
11302	Aatk	0.017255	1.76309	0.388237	increased expression	0.0826082	1.08298	0.367871	not differentially expressed	0.945383	0.0243922	0.0203654	not differentially expressed
11303	Abca1	0.984103	0.00695964	-0.0150935	not differentially expressed	0.193232	0.713921	-0.731698	not differentially expressed	0.0852938	1.06908	0.716604	not differentially expressed
11304	Abca4	0.276827	0.557792	0.820031	not differentially expressed	0.821079	0.0856149	-0.443021	not differentially expressed	0.0563463	1.24913	1.26305	not differentially expressed
11305	Abca2	0.520634	0.283468	-0.114085	not differentially expressed	0.980231	0.00867138	-0.0240214	not differentially expressed	0.617646	0.209261	-0.0900633	not differentially expressed
11306	Abcb7	0.815505	0.0885731	0.0969192	not differentially expressed	0.997518	0.00107916	0.00748185	not differentially expressed	0.814626	0.0890417	0.0894373	not differentially expressed
11307	Abcg1	0.163413	0.786714	-0.251933	not differentially expressed	0.932209	0.0304869	0.0680353	not differentially expressed	0.0607621	1.21637	-0.319968	not differentially expressed
11308	Abi1	0.112089	0.950436	-0.181532	not differentially expressed	0.922164	0.0351918	-0.0493845	not differentially expressed	0.287083	0.541992	-0.132147	not differentially expressed
11350	Abl1	0.301074	0.521327	-0.241638	not differentially expressed	0.989011	0.00479879	0.0243884	not differentially expressed	0.230506	0.637318	-0.266026	not differentially expressed
11352	Abl2	0.802932	0.0953211	0.178782	not differentially expressed	0.534761	0.27184	-0.51711	not differentially expressed	0.130376	0.884803	0.695891	not differentially expressed
11363	Acadl	0.737526	0.132223	-0.085306	not differentially expressed	0.967604	0.0143024	-0.0386553	not differentially expressed	0.857351	0.0668412	-0.0466507	not differentially expressed
11364	Acadm	0.996385	0.00157269	-0.00225103	not differentially expressed	0.997814	0.00095031	0.00374896	not differentially expressed	0.98596	0.00614089	-0.00599999	not differentially expressed
11370	Acadvl	0.698587	0.155779	-0.0617242	not differentially expressed	0.937215	0.0281608	-0.0415115	not differentially expressed	0.911224	0.0403748	-0.0202127	not differentially expressed
11409	Acads	0.604355	0.218708	0.110544	not differentially expressed	0.951037	0.0218024	-0.048794	not differentially expressed	0.379976	0.420244	0.159338	not differentially expressed
11416	Slc33a1	0.908939	0.0414655	-0.0435288	not differentially expressed	0.99301	0.00304635	-0.0153726	not differentially expressed	0.936741	0.0283803	-0.0281563	not differentially expressed
11418	Asic2	0.458192	0.338953	0.12191	not differentially expressed	0.98399	0.00700941	0.0196988	not differentially expressed	0.536419	0.270496	0.102211	not differentially expressed
11419	Asic1	0.618132	0.208919	0.0812004	not differentially expressed	0.872387	0.059291	0.0679022	not differentially expressed	0.946411	0.0239201	0.0132981	not differentially expressed
11421	Ace	0.818772	0.0868372	0.0832677	not differentially expressed	0.989901	0.00440829	-0.0253481	not differentially expressed	0.726062	0.139026	0.108616	not differentially expressed
11423	Ache	0.985954	0.00614336	-0.00482592	not differentially expressed	0.930075	0.0314822	-0.0586082	not differentially expressed	0.800943	0.0963985	0.0537823	not differentially expressed
11426	Macf1	0.935775	0.0288287	-0.0162349	not differentially expressed	0.234524	0.629813	-0.175132	not differentially expressed	0.146545	0.83403	0.158897	not differentially expressed
11428	Aco1	0.812728	0.0900548	0.0773718	not differentially expressed	0.997518	0.00107916	0.00817399	not differentially expressed	0.819298	0.0865583	0.0691978	not differentially expressed
11429	Aco2	0.911084	0.0404416	0.0331216	not differentially expressed	0.972448	0.0121338	0.0342601	not differentially expressed	0.996248	0.00163236	-0.00113851	not differentially expressed
11430	Acox1	0.604852	0.218351	0.533598	not differentially expressed	0.767113	0.11514	0.599173	not differentially expressed	0.957517	0.0188536	-0.065575	not differentially expressed
11431	Acp1	0.32813	0.483954	-0.168946	not differentially expressed	0.949	0.0227339	-0.0476687	not differentially expressed	0.501982	0.299312	-0.121277	not differentially expressed
11432	Acp2	0.964409	0.0157389	-0.0136553	not differentially expressed	0.954347	0.0202937	-0.0471431	not differentially expressed	0.896262	0.0475651	0.0334878	not differentially expressed
11433	Acp5	0.00265962	2.57518	1.27809	increased expression	0.69498	0.158028	0.43948	not differentially expressed	0.0966166	1.01495	0.838615	not differentially expressed
11434	Acr	0.86279	0.0640949	-0.318388	not differentially expressed	NA		-0.0200511	not differentially expressed	NA		-0.298337	not differentially expressed
11438	Chrna4	0.445288	0.351359	0.209916	not differentially expressed	0.960274	0.0176051	0.062141	not differentially expressed	0.608924	0.215437	0.147775	not differentially expressed
11440	Chrna6	0.971541	0.0125387	0.0417955	not differentially expressed	0.998535	0.000636885	0.00667643	not differentially expressed	0.973428	0.0116962	0.0351191	not differentially expressed
11441	Chrna7	0.916476	0.0378791	0.0760462	not differentially expressed	0.970786	0.0128763	-0.0844245	not differentially expressed	0.766487	0.115495	0.160471	not differentially expressed
11443	Chrnb1	0.283778	0.547022	0.369089	not differentially expressed	0.906173	0.0427889	-0.144463	not differentially expressed	0.0951077	1.02178	0.513551	not differentially expressed
11444	Chrnb2	0.767294	0.115038	-0.0827843	not differentially expressed	0.993406	0.00287309	-0.0131538	not differentially expressed	0.78842	0.103242	-0.0696305	not differentially expressed
11448	Chrne	0.276452	0.558381	0.494292	not differentially expressed	0.936385	0.0285456	0.151587	not differentially expressed	0.480858	0.317983	0.342705	not differentially expressed
11449	Chrng	0.979177	0.00913895	-0.135458	not differentially expressed	NA		-0.689925	not differentially expressed	0.90642	0.0426706	0.554467	not differentially expressed
11450	Adipoq	0.506659	0.295284	0.635485	not differentially expressed	NA		-0.404384	not differentially expressed	NA		1.03987	not differentially expressed
11459	Acta1	0.966026	0.0150113	0.0348867	not differentially expressed	0.948481	0.0229712	-0.141806	not differentially expressed	0.768603	0.114298	0.176693	not differentially expressed
11461	Actb	0.839411	0.0760251	0.0358719	not differentially expressed	0.751141	0.124279	0.0873675	not differentially expressed	0.726554	0.138732	-0.0514956	not differentially expressed
11464	Actc1	0.607107	0.216734	0.103166	not differentially expressed	0.847305	0.07196	0.0906096	not differentially expressed	0.958434	0.0184376	0.0125568	not differentially expressed
11465	Actg1	0.846974	0.0721301	0.0402183	not differentially expressed	0.996856	0.00136776	0.00606067	not differentially expressed	0.859675	0.0656655	0.0341576	not differentially expressed
11468	Actg2	0.247593	0.606262	0.482187	not differentially expressed	0.935328	0.0290363	0.142263	not differentially expressed	0.443562	0.353046	0.339925	not differentially expressed
11471	Actl7b	NA		-0.502204	not differentially expressed	NA		0.211619	not differentially expressed	NA		-0.713823	not differentially expressed
11472	Actn2	0.334507	0.475594	-0.34593	not differentially expressed	0.308025	0.511415	-0.475406	not differentially expressed	0.765453	0.116082	0.129476	not differentially expressed
11474	Actn3	0.516127	0.287243	-0.521875	not differentially expressed	0.936385	0.0285456	0.244494	not differentially expressed	0.27263	0.564426	-0.766369	not differentially expressed
11475	Acta2	0.169821	0.770009	0.600948	not differentially expressed	0.975484	0.0107798	-0.0778903	not differentially expressed	0.111915	0.951112	0.678838	not differentially expressed
11477	Acvr1	0.850003	0.0705794	-0.0776174	not differentially expressed	0.960274	0.0176051	-0.067802	not differentially expressed	0.980618	0.00850014	-0.00981545	not differentially expressed
11479	Acvr1b	0.914827	0.0386608	-0.0438473	not differentially expressed	0.912786	0.039631	-0.101288	not differentially expressed	0.866382	0.0622905	0.0574406	not differentially expressed
11480	Acvr2a	0.390655	0.408207	-0.170528	not differentially expressed	0.507009	0.294984	-0.200762	not differentially expressed	0.911383	0.0402991	0.0302335	not differentially expressed
11481	Acvr2b	0.601255	0.220941	0.232357	not differentially expressed	0.872387	0.059291	-0.186596	not differentially expressed	0.238266	0.622939	0.418953	not differentially expressed
11482	Acvrl1	0.0370038	1.43175	1.00678	increased expression	0.816103	0.0882552	0.340944	not differentially expressed	0.226588	0.644764	0.665833	not differentially expressed
11484	Aspa	0.398909	0.399126	0.479079	not differentially expressed	0.942324	0.0257999	-0.166616	not differentially expressed	0.197384	0.704688	0.645695	not differentially expressed
11486	Ada	0.0320137	1.49466	0.645331	increased expression	0.836007	0.07779	0.203424	not differentially expressed	0.193635	0.713017	0.441907	not differentially expressed
11487	Adam10	0.667388	0.175622	0.0943957	not differentially expressed	0.997814	0.00095031	0.00257153	not differentially expressed	0.654252	0.184255	0.0918241	not differentially expressed
11488	Adam11	0.809248	0.0919185	0.107279	not differentially expressed	0.924195	0.0342363	-0.118946	not differentially expressed	0.502477	0.298884	0.226226	not differentially expressed
11489	Adam12	0.460805	0.336483	0.435759	not differentially expressed	0.751141	0.124279	-0.387908	not differentially expressed	0.0865707	1.06263	0.823667	not differentially expressed
11490	Adam15	0.11179	0.951598	0.178633	not differentially expressed	0.986742	0.00579636	0.0145628	not differentially expressed	0.15567	0.807795	0.16407	not differentially expressed
11491	Adam17	0.929885	0.0315706	-0.0520426	not differentially expressed	0.687731	0.162581	-0.288403	not differentially expressed	0.536047	0.270797	0.236361	not differentially expressed
11492	Adam19	0.602772	0.219847	-0.269395	not differentially expressed	0.745532	0.127534	-0.318227	not differentially expressed	0.939154	0.0272632	0.0488321	not differentially expressed
11496	Adam22	0.127604	0.894137	-0.431037	not differentially expressed	0.951037	0.0218024	-0.0856799	not differentially expressed	0.247382	0.606632	-0.345357	not differentially expressed
11501	Adam8	0.191637	0.717521	0.307428	not differentially expressed	0.630697	0.200179	-0.224798	not differentially expressed	0.00820568	2.08589	0.532226	increased expression
11502	Adam9	0.822316	0.0849614	0.0903901	not differentially expressed	0.991737	0.00360368	-0.0208374	not differentially expressed	0.749459	0.125252	0.111227	not differentially expressed
11504	Adamts1	0.779715	0.108064	-0.169985	not differentially expressed	0.760799	0.11873	0.3121	not differentially expressed	0.25851	0.587522	-0.482085	not differentially expressed
11512	Adcy6	0.589148	0.229776	-0.136564	not differentially expressed	0.924571	0.0340598	-0.0803479	not differentially expressed	0.84382	0.0737502	-0.0562158	not differentially expressed
11513	Adcy7	0.332999	0.477557	0.313154	not differentially expressed	0.835268	0.0781743	0.179372	not differentially expressed	0.726913	0.138517	0.133782	not differentially expressed
11514	Adcy8	0.755175	0.121952	0.0979958	not differentially expressed	0.83384	0.078917	-0.133524	not differentially expressed	0.313233	0.504132	0.23152	not differentially expressed
11515	Adcy9	0.935775	0.0288287	0.037243	not differentially expressed	0.825688	0.0831841	-0.161905	not differentially expressed	0.495136	0.305275	0.199148	not differentially expressed
11516	Adcyap1	0.439754	0.35679	-0.308781	not differentially expressed	0.97462	0.0111649	-0.0632727	not differentially expressed	0.550182	0.259494	-0.245508	not differentially expressed
11517	Adcyap1r1	0.706492	0.150893	0.0682401	not differentially expressed	0.94085	0.0264797	0.0449445	not differentially expressed	0.909097	0.0413896	0.0232957	not differentially expressed
11518	Add1	0.0571568	1.24293	0.185528	not differentially expressed	0.872387	0.059291	0.0573098	not differentially expressed	0.239012	0.62158	0.128218	not differentially expressed
11519	Add2	0.809248	0.0919185	-0.0897075	not differentially expressed	0.98074	0.0084461	0.0394134	not differentially expressed	0.675094	0.170635	-0.129121	not differentially expressed
11520	Plin2	0.786664	0.104211	0.166008	not differentially expressed	0.936385	0.0285456	0.14783	not differentially expressed	0.978438	0.00946673	0.0181778	not differentially expressed
11522	Adh1	0.282908	0.548355	0.682463	not differentially expressed	0.963838	0.0159958	0.144708	not differentially expressed	0.413129	0.383914	0.537755	not differentially expressed
11532	Adh5	0.791138	0.101748	-0.0745599	not differentially expressed	0.916804	0.0377234	0.0798717	not differentially expressed	0.466171	0.331455	-0.154432	not differentially expressed
11534	Adk	0.808577	0.0922784	-0.0562789	not differentially expressed	0.996483	0.00153018	-0.00737344	not differentially expressed	0.819884	0.0862476	-0.0489055	not differentially expressed
11535	Adm	0.484733	0.314497	-0.463677	not differentially expressed	0.886871	0.0521397	0.287764	not differentially expressed	0.184003	0.735175	-0.751441	not differentially expressed
11536	Gpr182	0.0435808	1.36071	1.63626	increased expression	NA		0.238734	not differentially expressed	NA		1.39753	not differentially expressed
11537	Cfd	NA		1.29932	not differentially expressed	NA		0.0423457	not differentially expressed	NA		1.25698	not differentially expressed
11538	Adnp	0.685669	0.163885	-0.0729548	not differentially expressed	0.963133	0.0163139	-0.033065	not differentially expressed	0.831559	0.0801071	-0.0398898	not differentially expressed
11539	Adora1	0.355089	0.449662	0.204949	not differentially expressed	0.893049	0.0491245	0.0968267	not differentially expressed	0.667473	0.175566	0.108122	not differentially expressed
11540	Adora2a	NA		-1.56286	not differentially expressed	NA		-0.114319	not differentially expressed	NA		-1.44854	not differentially expressed
11541	Adora2b	0.703291	0.152865	0.112956	not differentially expressed	0.944132	0.0249672	0.0701178	not differentially expressed	0.895924	0.047729	0.0428384	not differentially expressed
11542	Adora3	0.752507	0.123489	-0.164098	not differentially expressed	0.997518	0.00107916	0.0125232	not differentially expressed	0.699876	0.154979	-0.176622	not differentially expressed
11544	Adprh	0.0596119	1.22467	0.573091	not differentially expressed	0.98074	0.0084461	0.0520606	not differentially expressed	0.101636	0.992952	0.521031	not differentially expressed
11545	Parp1	0.870807	0.0600783	0.044659	not differentially expressed	0.841277	0.0750611	0.10079	not differentially expressed	0.809097	0.0919995	-0.0561313	not differentially expressed
11546	Parp2	0.818759	0.0868437	-0.0765754	not differentially expressed	0.751141	0.124279	-0.167909	not differentially expressed	0.752338	0.123587	0.0913337	not differentially expressed
11548	Adra1b	0.424027	0.372606	0.464264	not differentially expressed	0.803362	0.0950888	0.343701	not differentially expressed	0.873138	0.0589172	0.120563	not differentially expressed
11549	Adra1a	0.961926	0.0168583	0.0235541	not differentially expressed	0.912229	0.0398963	-0.122089	not differentially expressed	0.67882	0.168246	0.145643	not differentially expressed
11550	Adra1d	0.243308	0.613843	-1.92819	not differentially expressed	NA		-1.118	not differentially expressed	NA		-0.810195	not differentially expressed
11551	Adra2a	0.960707	0.0174091	0.0180872	not differentially expressed	0.974199	0.0113522	-0.0383293	not differentially expressed	0.84359	0.0738683	0.0564164	not differentially expressed
11553	Adra2c	0.907374	0.0422138	0.12836	not differentially expressed	0.79956	0.0971489	0.44509	not differentially expressed	0.694443	0.158364	-0.31673	not differentially expressed
11554	Adrb1	NA		-1.05414	not differentially expressed	NA		-0.236013	not differentially expressed	NA		-0.818125	not differentially expressed
11555	Adrb2	0.818446	0.0870101	0.139237	not differentially expressed	0.224023	0.649708	0.647636	not differentially expressed	0.218391	0.660766	-0.508399	not differentially expressed
11556	Adrb3	NA		0.554259	not differentially expressed	NA		-0.373724	not differentially expressed	NA		0.927983	not differentially expressed
11564	Adsl	0.366442	0.435994	-0.232604	not differentially expressed	0.722506	0.141159	-0.191715	not differentially expressed	0.909786	0.0410608	-0.0408895	not differentially expressed
11565	Adssl1	0.777799	0.109133	0.0943448	not differentially expressed	0.906173	0.0427889	-0.102292	not differentially expressed	0.434093	0.362417	0.196637	not differentially expressed
11566	Adss	0.852024	0.0695482	-0.0434367	not differentially expressed	0.928016	0.0324447	0.0571953	not differentially expressed	0.563217	0.249324	-0.100632	not differentially expressed
11567	Avil	0.314106	0.502924	0.880242	not differentially expressed	NA		1.24057	not differentially expressed	0.737695	0.132123	-0.360328	not differentially expressed
11568	Aebp1	4.43167e-11	10.3534	0.786941	increased expression	0.104275	0.981819	0.322201	not differentially expressed	0.00129869	2.8865	0.46474	increased expression
11569	Aebp2	0.139677	0.854876	-0.237991	not differentially expressed	0.974199	0.0113522	-0.0318389	not differentially expressed	0.215787	0.665974	-0.206152	not differentially expressed
11593	Aga	0.242407	0.615454	0.559669	not differentially expressed	0.61184	0.213362	0.459533	not differentially expressed	0.885971	0.0525803	0.100135	not differentially expressed
11595	Acan	0.971973	0.0123457	-0.0299812	not differentially expressed	0.961832	0.0169006	-0.128813	not differentially expressed	0.895924	0.047729	0.0988322	not differentially expressed
11596	Ager	NA		-0.610299	not differentially expressed	NA		-0.624155	not differentially expressed	NA		0.013856	not differentially expressed
11600	Angpt1	0.794653	0.0998223	0.197775	not differentially expressed	0.967512	0.0143438	-0.112396	not differentially expressed	0.613367	0.21228	0.31017	not differentially expressed
11601	Angpt2	0.9652	0.0153826	0.0438754	not differentially expressed	0.909965	0.0409751	-0.249576	not differentially expressed	0.675094	0.170635	0.293452	not differentially expressed
11602	Angpt4	0.0664419	1.17756	1.05082	not differentially expressed	0.863624	0.0636755	0.338152	not differentially expressed	0.264765	0.577139	0.71267	not differentially expressed
11603	Agrn	0.00101812	2.9922	0.405998	increased expression	0.811169	0.0908889	-0.104014	not differentially expressed	2.7898e-05	4.55443	0.510012	increased expression
11604	Agrp	0.881457	0.054799	-0.0947053	not differentially expressed	0.904953	0.043374	0.174071	not differentially expressed	0.552455	0.257703	-0.268776	not differentially expressed
11605	Gla	0.916732	0.0377578	0.0353658	not differentially expressed	0.360047	0.443641	0.259194	not differentially expressed	0.25851	0.587522	-0.223829	not differentially expressed
11606	Agt	0.936552	0.0284681	-0.0247938	not differentially expressed	0.981963	0.00790486	-0.0271619	not differentially expressed	0.991616	0.00365663	0.00236813	not differentially expressed
11607	Agtr1a	0.711545	0.147797	-0.390159	not differentially expressed	NA		-0.497352	not differentially expressed	NA		0.107193	not differentially expressed
11609	Agtr2	NA		-0.731126	not differentially expressed	NA		-2.02558	not differentially expressed	NA		1.29446	not differentially expressed
11610	Agtrap	0.524504	0.280251	0.251411	not differentially expressed	0.999891	4.72271e-05	6.69027e-05	not differentially expressed	0.504674	0.296989	0.251344	not differentially expressed
11614	Nr0b1	NA		-0.234855	not differentially expressed	NA		0.405012	not differentially expressed	NA		-0.639866	not differentially expressed
11622	Ahr	0.616303	0.210206	0.425398	not differentially expressed	0.990113	0.00431544	-0.064445	not differentially expressed	0.525713	0.279251	0.489843	not differentially expressed
11624	Ahrr	0.844457	0.0734223	0.379239	not differentially expressed	NA		-0.466828	not differentially expressed	NA		0.846067	not differentially expressed
11625	Ahsg	NA		0	not differentially expressed	NA		-19.1783	not differentially expressed	NA		26.128	not differentially expressed
11629	Aif1	0.751007	0.124356	0.109708	not differentially expressed	0.598846	0.222685	0.243706	not differentially expressed	0.658196	0.181645	-0.133998	not differentially expressed
11630	Crybg1	0.613762	0.212	0.361092	not differentially expressed	0.987208	0.00559116	0.0655095	not differentially expressed	0.672108	0.172561	0.295583	not differentially expressed
11632	Aip	0.307718	0.511847	0.207833	not differentially expressed	0.893762	0.0487783	0.0904956	not differentially expressed	0.607958	0.216126	0.117338	not differentially expressed
11636	Ak1	0.550092	0.259565	0.11736	not differentially expressed	0.967512	0.0143438	0.0350267	not differentially expressed	0.684328	0.164736	0.0823329	not differentially expressed
11637	Ak2	0.853173	0.0689628	0.0928718	not differentially expressed	0.375558	0.425323	0.41596	not differentially expressed	0.334162	0.476043	-0.323088	not differentially expressed
11639	Ak4	0.800336	0.0967277	0.15267	not differentially expressed	0.96444	0.0157249	0.0958896	not differentially expressed	0.928772	0.0320909	0.0567801	not differentially expressed
11640	Akap1	0.324452	0.48885	-0.16848	not differentially expressed	0.997518	0.00107916	0.00634598	not differentially expressed	0.283286	0.547775	-0.174826	not differentially expressed
11647	Alpl	0.242292	0.615661	0.415328	not differentially expressed	0.704589	0.152064	0.288336	not differentially expressed	0.783001	0.106238	0.126992	not differentially expressed
11651	Akt1	0.00204275	2.68978	0.431494	increased expression	0.764571	0.116582	0.128591	not differentially expressed	0.0620768	1.20707	0.302903	not differentially expressed
11652	Akt2	0.419227	0.377551	0.146662	not differentially expressed	0.997814	0.00095031	-0.00240751	not differentially expressed	0.386895	0.412406	0.14907	not differentially expressed
11655	Alas1	0.129025	0.889325	-0.361212	not differentially expressed	0.921715	0.0354035	0.10223	not differentially expressed	0.0383269	1.4165	-0.463443	decreased expression
11656	Alas2	0.993296	0.00292121	0.0111497	not differentially expressed	0.99342	0.00286726	0.0452781	not differentially expressed	0.975633	0.0107136	-0.0341284	not differentially expressed
11657	Alb	0.705953	0.151224	1.9012	not differentially expressed	0.0679558	1.16777	-6.63484	not differentially expressed	0.00373596	2.4276	8.53604	increased expression
11658	Alcam	0.883747	0.053672	0.0518618	not differentially expressed	0.940353	0.0267089	0.0734303	not differentially expressed	0.94791	0.0232329	-0.0215686	not differentially expressed
11666	Abcd1	0.859812	0.0655967	0.0473436	not differentially expressed	0.999891	4.72271e-05	2.88973e-05	not differentially expressed	0.839895	0.0757752	0.0473147	not differentially expressed
11668	Aldh1a1	0.720232	0.142528	0.143289	not differentially expressed	0.776704	0.109745	0.206235	not differentially expressed	0.883944	0.0535753	-0.0629459	not differentially expressed
11669	Aldh2	0.107726	0.96768	0.238582	not differentially expressed	0.821979	0.0851393	-0.0998961	not differentially expressed	0.013083	1.88329	0.338478	increased expression
11671	Aldh3a2	0.766324	0.115587	-0.0627978	not differentially expressed	0.988909	0.0048437	0.0161641	not differentially expressed	0.661495	0.179474	-0.0789619	not differentially expressed
11674	Aldoa	0.915742	0.038227	-0.0310043	not differentially expressed	0.838718	0.076384	-0.100732	not differentially expressed	0.751644	0.123988	0.0697281	not differentially expressed
11676	Aldoc	0.677874	0.168851	0.0807522	not differentially expressed	0.999007	0.000431603	-0.00109622	not differentially expressed	0.649934	0.187131	0.0818484	not differentially expressed
11677	Akr1b3	0.990915	0.00396373	-0.00367931	not differentially expressed	0.934613	0.0293683	-0.0667862	not differentially expressed	0.801555	0.0960667	0.0631069	not differentially expressed
11682	Alk	0.307438	0.512243	0.354228	not differentially expressed	0.929386	0.0318039	0.12113	not differentially expressed	0.536797	0.27019	0.233098	not differentially expressed
11684	Alox12	0.986082	0.00608687	-0.018246	not differentially expressed	0.797923	0.098039	-0.415138	not differentially expressed	0.579995	0.236576	0.396892	not differentially expressed
11686	Alox12b	0.77485	0.110783	0.184371	not differentially expressed	0.948481	0.0229712	-0.134954	not differentially expressed	0.533032	0.273247	0.319324	not differentially expressed
11687	Alox15	0.716256	0.144931	0.477601	not differentially expressed	0.719179	0.143163	0.789301	not differentially expressed	0.812581	0.0901332	-0.311701	not differentially expressed
11689	Alox5	0.487467	0.312055	0.549022	not differentially expressed	0.990568	0.00411572	0.0584562	not differentially expressed	0.533032	0.273247	0.490566	not differentially expressed
11690	Alox5ap	0.288529	0.539811	0.3227	not differentially expressed	0.887219	0.051969	0.139586	not differentially expressed	0.594485	0.225859	0.183113	not differentially expressed
11692	Gfer	0.44809	0.348635	0.166202	not differentially expressed	0.808299	0.0924278	0.127095	not differentially expressed	0.891682	0.0497899	0.0391064	not differentially expressed
11694	Alx3	0.816802	0.0878831	0.313095	not differentially expressed	NA		0.137076	not differentially expressed	NA		0.176019	not differentially expressed
11695	Alx4	0.431515	0.365004	0.870301	not differentially expressed	NA		-0.0108766	not differentially expressed	NA		0.881177	not differentially expressed
11702	Amd1	0.117896	0.928501	-0.310353	not differentially expressed	0.224023	0.649708	0.331405	not differentially expressed	8.33888e-05	4.07889	-0.641759	decreased expression
11704	Amelx	NA		4.50959	not differentially expressed	NA		3.60283	not differentially expressed	NA		0.90676	not differentially expressed
11717	Ampd3	0.587283	0.231152	0.121134	not differentially expressed	0.759172	0.11966	0.133443	not differentially expressed	0.96488	0.0155268	-0.0123085	not differentially expressed
11722	Amy1	3.26186e-06	5.48653	-0.589874	decreased expression	0.31887	0.496387	-0.248208	not differentially expressed	0.0299198	1.52404	-0.341665	decreased expression
11727	Ang	0.624827	0.204241	0.344567	not differentially expressed	0.951037	0.0218024	0.153673	not differentially expressed	0.798731	0.0975996	0.190895	not differentially expressed
11732	Ank	0.565589	0.247499	0.108103	not differentially expressed	0.936385	0.0285456	0.054653	not differentially expressed	0.798731	0.0975996	0.0534499	not differentially expressed
11733	Ank1	0.856082	0.0674844	-0.0931069	not differentially expressed	0.838718	0.076384	-0.193614	not differentially expressed	0.822997	0.0846017	0.100508	not differentially expressed
11735	Ank3	0.676829	0.169521	0.152495	not differentially expressed	0.968289	0.013995	-0.0581839	not differentially expressed	0.498172	0.302621	0.210679	not differentially expressed
11736	Ankfy1	0.790872	0.101894	0.0710392	not differentially expressed	0.339573	0.469067	-0.247146	not differentially expressed	0.0540397	1.26729	0.318185	not differentially expressed
11737	Anp32a	0.225591	0.646679	-0.185023	not differentially expressed	0.997518	0.00107916	0.00478664	not differentially expressed	0.20468	0.688924	-0.189809	not differentially expressed
11739	Slc25a4	0.555059	0.255661	-0.0864139	not differentially expressed	0.976017	0.0105426	0.0209307	not differentially expressed	0.413016	0.384033	-0.107345	not differentially expressed
11740	Slc25a5	0.589148	0.229776	-0.0759892	not differentially expressed	0.953189	0.0208211	0.0312491	not differentially expressed	0.373057	0.428225	-0.107238	not differentially expressed
11744	Anxa11	0.38147	0.41854	0.254629	not differentially expressed	0.903792	0.0439315	-0.120221	not differentially expressed	0.140963	0.850895	0.37485	not differentially expressed
11745	Anxa3	0.0094572	2.02424	0.525149	increased expression	0.797001	0.0985413	0.163327	not differentially expressed	0.118637	0.925778	0.361823	not differentially expressed
11746	Anxa4	0.370693	0.430986	0.187881	not differentially expressed	0.868137	0.0614117	0.103502	not differentially expressed	0.731527	0.13577	0.0843792	not differentially expressed
11747	Anxa5	0.142197	0.84711	0.285555	not differentially expressed	0.9748	0.0110844	-0.0356293	not differentially expressed	0.0921383	1.03556	0.321184	not differentially expressed
11749	Anxa6	0.661323	0.179586	0.0793617	not differentially expressed	0.985253	0.00645243	-0.0184154	not differentially expressed	0.542376	0.2657	0.0977771	not differentially expressed
11750	Anxa7	0.935775	0.0288287	-0.0235288	not differentially expressed	0.989901	0.00440829	0.0172097	not differentially expressed	0.862531	0.0642255	-0.0407385	not differentially expressed
11757	Prdx3	0.040414	1.39347	-0.227806	decreased expression	0.986857	0.00574559	-0.015344	not differentially expressed	0.0654336	1.1842	-0.212462	not differentially expressed
11758	Prdx6	0.72419	0.140147	-0.105889	not differentially expressed	0.794884	0.0996961	-0.148929	not differentially expressed	0.894925	0.0482132	0.0430394	not differentially expressed
11761	Aox1	0.00116186	2.93485	1.28627	increased expression	0.411687	0.385433	0.629476	not differentially expressed	0.187521	0.72695	0.656798	not differentially expressed
11764	Ap1b1	0.354718	0.450117	0.13974	not differentially expressed	0.831349	0.0802164	0.085255	not differentially expressed	0.765453	0.116082	0.0544853	not differentially expressed
11765	Ap1g1	0.74943	0.125269	-0.0489933	not differentially expressed	0.465274	0.332291	-0.127338	not differentially expressed	0.532888	0.273364	0.0783448	not differentially expressed
11766	Ap1g2	0.306749	0.513217	0.140925	not differentially expressed	0.622553	0.205824	0.124717	not differentially expressed	0.936853	0.0283285	0.0162077	not differentially expressed
11767	Ap1m1	0.811772	0.0905659	0.0481043	not differentially expressed	0.45879	0.338386	0.159862	not differentially expressed	0.456182	0.340862	-0.111758	not differentially expressed
11768	Ap1m2	0.938062	0.0277685	-0.141256	not differentially expressed	NA		-0.535299	not differentially expressed	0.77118	0.112844	0.394043	not differentially expressed
11769	Ap1s1	0.737526	0.132223	-0.0622555	not differentially expressed	0.922902	0.0348442	0.0534083	not differentially expressed	0.419472	0.377297	-0.115664	not differentially expressed
11770	Fabp4	0.907551	0.0421292	0.146162	not differentially expressed	NA		-0.270707	not differentially expressed	0.63612	0.196461	0.416868	not differentially expressed
11771	Ap2a1	0.937302	0.0281203	0.0270721	not differentially expressed	0.872387	0.059291	-0.10238	not differentially expressed	0.56872	0.245101	0.129452	not differentially expressed
11772	Ap2a2	0.576181	0.239441	0.208828	not differentially expressed	0.73688	0.132603	0.238297	not differentially expressed	0.948981	0.0227426	-0.0294681	not differentially expressed
11773	Ap2m1	0.968586	0.0138619	0.0073064	not differentially expressed	0.958105	0.0185867	0.0297544	not differentially expressed	0.892766	0.0492622	-0.022448	not differentially expressed
11774	Ap3b1	0.0441762	1.35481	0.272076	increased expression	0.929334	0.0318283	0.0566141	not differentially expressed	0.140373	0.852717	0.215462	not differentially expressed
11775	Ap3b2	0.600316	0.22162	0.396249	not differentially expressed	0.922827	0.0348795	0.244187	not differentially expressed	0.861029	0.0649822	0.152062	not differentially expressed
11776	Ap3d1	0.0139657	1.85494	0.214581	increased expression	0.969911	0.0132682	0.0213447	not differentially expressed	0.0371869	1.42961	0.193236	increased expression
11777	Ap3s1	0.791523	0.101537	-0.0757463	not differentially expressed	0.951037	0.0218024	0.05519	not differentially expressed	0.565687	0.247424	-0.130936	not differentially expressed
11778	Ap3s2	0.772218	0.11226	-0.0708825	not differentially expressed	0.956703	0.0192229	-0.0451838	not differentially expressed	0.922118	0.0352137	-0.0256987	not differentially expressed
11781	Ap4m1	0.772218	0.11226	0.419287	not differentially expressed	0.652083	0.185697	0.931479	not differentially expressed	0.681412	0.16659	-0.512192	not differentially expressed
11782	Ap4s1	0.909465	0.041214	-0.0652747	not differentially expressed	0.761173	0.118516	-0.245965	not differentially expressed	0.660849	0.179898	0.18069	not differentially expressed
11783	Apaf1	0.910544	0.0406992	-0.0837229	not differentially expressed	0.879238	0.0558937	-0.224909	not differentially expressed	0.812575	0.0901364	0.141186	not differentially expressed
11784	Apba2	0.251759	0.599015	0.161369	not differentially expressed	0.949	0.0227339	-0.0405229	not differentially expressed	0.121093	0.916883	0.201892	not differentially expressed
11785	Apbb1	0.262813	0.580353	0.134092	not differentially expressed	0.943018	0.0254799	0.0382678	not differentially expressed	0.452477	0.344404	0.095824	not differentially expressed
11787	Apbb2	0.861707	0.0646403	-0.0526929	not differentially expressed	0.971839	0.0124057	-0.0381844	not differentially expressed	0.959737	0.0178479	-0.0145085	not differentially expressed
11789	Apc	0.351675	0.453859	-0.178663	not differentially expressed	0.997518	0.00107916	0.00692052	not differentially expressed	0.313233	0.504132	-0.185583	not differentially expressed
11790	Speg	0.998968	0.00044836	-0.000382547	not differentially expressed	0.944132	0.0249672	0.0586292	not differentially expressed	0.814099	0.0893226	-0.0590118	not differentially expressed
11792	Apex1	0.50453	0.297113	-0.135276	not differentially expressed	0.993406	0.00287309	-0.0115262	not differentially expressed	0.537321	0.269766	-0.12375	not differentially expressed
11793	Atg5	0.904467	0.0436073	-0.0569025	not differentially expressed	0.996856	0.00136776	0.0123136	not differentially expressed	0.86265	0.0641654	-0.0692161	not differentially expressed
11796	Birc3	0.869957	0.0605024	0.168467	not differentially expressed	0.990113	0.00431544	0.0605987	not differentially expressed	0.913591	0.039248	0.107868	not differentially expressed
11797	Birc2	0.0307576	1.51205	-0.295766	decreased expression	0.979177	0.00913879	-0.0253695	not differentially expressed	0.059068	1.22865	-0.270397	not differentially expressed
11798	Xiap	0.837664	0.0769299	0.140301	not differentially expressed	0.424713	0.371904	-0.534105	not differentially expressed	0.102366	0.989843	0.674406	not differentially expressed
11799	Birc5	0.287798	0.540912	0.596203	not differentially expressed	0.663742	0.178001	0.477761	not differentially expressed	0.88244	0.0543149	0.118442	not differentially expressed
11800	Api5	0.278559	0.555082	-0.177705	not differentially expressed	0.983234	0.0073432	0.0229099	not differentially expressed	0.194445	0.711203	-0.200615	not differentially expressed
11803	Aplp1	0.937741	0.0279172	-0.0154303	not differentially expressed	0.993406	0.00287309	-0.00732413	not differentially expressed	0.962757	0.0164835	-0.00810618	not differentially expressed
11804	Aplp2	0.745606	0.127491	0.0440889	not differentially expressed	0.951037	0.0218024	-0.0271957	not differentially expressed	0.518789	0.285009	0.0712847	not differentially expressed
11806	Apoa1	0.754094	0.122574	0.634868	not differentially expressed	NA		-1.88708	not differentially expressed	NA		2.52195	not differentially expressed
11807	Apoa2	NA		1.66676	not differentially expressed	NA		-3.29995	not differentially expressed	NA		4.96671	not differentially expressed
11811	Apobec2	0.619698	0.20782	0.222276	not differentially expressed	0.9748	0.0110844	-0.0606257	not differentially expressed	0.467306	0.330399	0.282902	not differentially expressed
11812	Apoc1	0.581082	0.235762	-0.284421	not differentially expressed	0.990568	0.00411572	0.0361071	not differentially expressed	0.49631	0.304247	-0.320528	not differentially expressed
11814	Apoc3	NA		0.0844821	not differentially expressed	NA		-0.106751	not differentially expressed	NA		0.191233	not differentially expressed
11815	Apod	0.530779	0.275086	0.247572	not differentially expressed	0.55206	0.258014	0.350543	not differentially expressed	0.82193	0.0851654	-0.102971	not differentially expressed
11816	Apoe	0.88559	0.0527673	0.0368774	not differentially expressed	0.687731	0.162581	0.136384	not differentially expressed	0.58987	0.229244	-0.0995067	not differentially expressed
11819	Nr2f2	0.0222591	1.65249	0.468001	increased expression	0.983234	0.0073432	-0.0338657	not differentially expressed	0.0141607	1.84892	0.501867	increased expression
11820	App	0.483051	0.316007	-0.10842	not differentially expressed	0.936385	0.0285456	0.0475073	not differentially expressed	0.246422	0.608321	-0.155927	not differentially expressed
11821	Aprt	0.961926	0.0168583	-0.0162436	not differentially expressed	0.924195	0.0342363	0.078431	not differentially expressed	0.700209	0.154772	-0.0946745	not differentially expressed
11826	Aqp1	NA		1.4458	not differentially expressed	NA		2.18475	not differentially expressed	NA		-0.738945	not differentially expressed
11828	Aqp3	0.958875	0.0182382	-0.176479	not differentially expressed	NA		0.654392	not differentially expressed	NA		-0.830871	not differentially expressed
11829	Aqp4	0.934896	0.0292368	0.0290811	not differentially expressed	0.592497	0.227314	0.202979	not differentially expressed	0.423907	0.372729	-0.173898	not differentially expressed
11830	Aqp5	0.991105	0.00388047	-0.00784843	not differentially expressed	0.922827	0.0348795	0.166936	not differentially expressed	0.742161	0.129502	-0.174785	not differentially expressed
11832	Aqp7	0.420424	0.376313	0.630302	not differentially expressed	0.971839	0.0124057	-0.136798	not differentially expressed	0.276509	0.55829	0.7671	not differentially expressed
11833	Aqp8	NA		1.34119	not differentially expressed	NA		-1.67066	not differentially expressed	NA		3.01185	not differentially expressed
11834	Aqr	0.369776	0.432062	0.184991	not differentially expressed	0.838006	0.0767531	-0.112464	not differentially expressed	0.0941418	1.02622	0.297455	not differentially expressed
11835	Ar	0.492302	0.307769	-0.251788	not differentially expressed	0.918936	0.0367146	0.130679	not differentially expressed	0.227542	0.642939	-0.382466	not differentially expressed
11836	Araf	0.457535	0.339575	0.317685	not differentially expressed	0.990764	0.00402965	0.0311626	not differentially expressed	0.496401	0.304167	0.286523	not differentially expressed
11837	Rplp0	0.53631	0.270584	0.103709	not differentially expressed	0.478917	0.31974	0.162211	not differentially expressed	0.748537	0.125787	-0.0585019	not differentially expressed
11838	Arc	0.0142568	1.84598	-0.701551	decreased expression	0.363246	0.439799	-0.44672	not differentially expressed	0.496815	0.303805	-0.254832	not differentially expressed
11839	Areg	0.903168	0.0442314	-0.157172	not differentially expressed	NA		0.178045	not differentially expressed	NA		-0.335217	not differentially expressed
11840	Arf1	0.939961	0.0268903	-0.0134786	not differentially expressed	0.859646	0.0656805	0.0570856	not differentially expressed	0.557708	0.253593	-0.0705642	not differentially expressed
11841	Arf2	0.377308	0.423304	-0.211515	not differentially expressed	0.947181	0.023567	0.0685708	not differentially expressed	0.193635	0.713017	-0.280086	not differentially expressed
11842	Arf3	0.960811	0.0173618	-0.00712334	not differentially expressed	0.98361	0.00717719	-0.0116441	not differentially expressed	0.970734	0.0128996	0.00452077	not differentially expressed
11843	Arf4	0.634917	0.197283	-0.147103	not differentially expressed	0.989206	0.00471307	0.0265614	not differentially expressed	0.535236	0.271454	-0.173664	not differentially expressed
11844	Arf5	0.90546	0.0431308	-0.0295458	not differentially expressed	0.98399	0.00700941	0.0200803	not differentially expressed	0.801608	0.0960381	-0.0496261	not differentially expressed
11845	Arf6	0.92313	0.0347372	-0.0269513	not differentially expressed	0.95396	0.0204699	0.0435355	not differentially expressed	0.728026	0.137853	-0.0704868	not differentially expressed
11846	Arg1	0.72419	0.140147	0.168878	not differentially expressed	0.991737	0.00360368	0.0262051	not differentially expressed	0.750538	0.124627	0.142673	not differentially expressed
11847	Arg2	0.188314	0.725118	-0.161154	not differentially expressed	0.851162	0.0699878	-0.0705969	not differentially expressed	0.523495	0.281087	-0.0905571	not differentially expressed
11848	Rhoa	0.683	0.165579	0.0724363	not differentially expressed	0.736379	0.132899	0.104614	not differentially expressed	0.86801	0.0614753	-0.0321773	not differentially expressed
11852	Rhob	0.500965	0.300192	-0.149574	not differentially expressed	0.749358	0.125311	-0.145897	not differentially expressed	0.989053	0.00478063	-0.00367661	not differentially expressed
11854	Rhod	0.0466235	1.3314	0.969127	increased expression	0.592497	0.227314	0.540585	not differentially expressed	0.487706	0.311842	0.428542	not differentially expressed
11855	Arhgap5	0.337271	0.472021	-0.172025	not differentially expressed	0.857847	0.0665901	-0.0927086	not differentially expressed	0.704176	0.152319	-0.0793168	not differentially expressed
11856	Arhgap6	0.132672	0.87722	-0.370716	not differentially expressed	0.60618	0.217399	-0.256738	not differentially expressed	0.72808	0.137821	-0.113978	not differentially expressed
11857	Arhgdib	0.195813	0.708158	0.502431	not differentially expressed	0.722506	0.141159	0.313231	not differentially expressed	0.698224	0.156005	0.189201	not differentially expressed
11858	Rnd2	0.550705	0.259081	0.100035	not differentially expressed	0.773863	0.111336	0.0991485	not differentially expressed	0.996273	0.0016216	0.000886354	not differentially expressed
11861	Arl4a	0.0688452	1.16213	0.340825	not differentially expressed	0.604112	0.218882	0.204184	not differentially expressed	0.572335	0.24235	0.136641	not differentially expressed
11863	Arnt	0.98596	0.00614067	-0.00828783	not differentially expressed	0.947002	0.023649	-0.086736	not differentially expressed	0.838066	0.0767218	0.0784482	not differentially expressed
11864	Arnt2	0.325819	0.487024	0.087277	not differentially expressed	0.827658	0.0821493	-0.0513897	not differentially expressed	0.069975	1.15506	0.138667	not differentially expressed
11865	Bmal1	0.0413872	1.38313	-0.407022	decreased expression	0.982947	0.00746969	0.0336195	not differentially expressed	0.026218	1.5814	-0.440642	decreased expression
11867	Arpc1b	0.587972	0.230644	0.120191	not differentially expressed	0.411687	0.385433	0.222402	not differentially expressed	0.639467	0.194182	-0.102211	not differentially expressed
11876	Artn	NA		-0.486873	not differentially expressed	NA		-0.515843	not differentially expressed	NA		0.0289704	not differentially expressed
11877	Arvcf	0.997379	0.00113975	0.00117837	not differentially expressed	0.609251	0.215204	-0.200328	not differentially expressed	0.342828	0.464924	0.201507	not differentially expressed
11878	Arx	0.932174	0.0305028	0.056424	not differentially expressed	0.929334	0.0318283	-0.137735	not differentially expressed	0.669434	0.174292	0.194159	not differentially expressed
11881	Arsb	0.0104874	1.97933	0.47965	increased expression	0.61184	0.213362	0.219986	not differentially expressed	0.252401	0.597909	0.259665	not differentially expressed
11883	Arsa	0.573843	0.241207	0.127923	not differentially expressed	0.969009	0.0136723	-0.0384259	not differentially expressed	0.404563	0.393014	0.166349	not differentially expressed
11886	Asah1	0.652611	0.185346	-0.0747885	not differentially expressed	0.958239	0.0185264	-0.0337871	not differentially expressed	0.814626	0.0890417	-0.0410013	not differentially expressed
11889	Asgr1	0.581936	0.235125	0.197259	not differentially expressed	0.871078	0.0599431	-0.151822	not differentially expressed	0.223895	0.649956	0.34908	not differentially expressed
11890	Asgr2	NA		0.440983	not differentially expressed	NA		0.345454	not differentially expressed	NA		0.0955283	not differentially expressed
11891	Rab27a	0.398729	0.399322	0.334742	not differentially expressed	0.517189	0.286351	0.391721	not differentially expressed	0.918584	0.0368812	-0.0569786	not differentially expressed
11898	Ass1	0.83817	0.0766677	0.0444983	not differentially expressed	0.951037	0.0218024	0.0412415	not differentially expressed	0.987176	0.00560547	0.0032568	not differentially expressed
11899	Astn1	0.937712	0.0279305	0.0263588	not differentially expressed	0.904953	0.043374	-0.0856524	not differentially expressed	0.627247	0.202561	0.112011	not differentially expressed
11905	Serpinc1	0.914254	0.0389331	0.104007	not differentially expressed	0.979177	0.00913879	0.090246	not differentially expressed	0.98596	0.00614089	0.0137614	not differentially expressed
11906	Zfhx3	0.2767	0.55799	0.262911	not differentially expressed	0.288527	0.539814	-0.33209	not differentially expressed	0.00149751	2.82463	0.595001	increased expression
11907	Ate1	0.742892	0.129074	-0.148019	not differentially expressed	0.956762	0.0191962	-0.0859668	not differentially expressed	0.897214	0.0471041	-0.0620524	not differentially expressed
11908	Atf1	0.786708	0.104187	-0.071126	not differentially expressed	0.835481	0.0780635	-0.106802	not differentially expressed	0.892662	0.0493129	0.0356758	not differentially expressed
11909	Atf2	0.775828	0.110235	-0.100882	not differentially expressed	0.944132	0.0249672	0.0784672	not differentially expressed	0.52507	0.279783	-0.179349	not differentially expressed
11910	Atf3	0.0180185	1.74428	-1.21089	decreased expression	0.706845	0.150676	-0.506063	not differentially expressed	0.236594	0.625996	-0.704824	not differentially expressed
11911	Atf4	0.966914	0.0146123	0.0139502	not differentially expressed	0.960274	0.0176051	0.0516096	not differentially expressed	0.900109	0.0457048	-0.0376594	not differentially expressed
11920	Atm	0.771839	0.112473	0.111949	not differentially expressed	0.948481	0.0229712	-0.0803662	not differentially expressed	0.533032	0.273247	0.192315	not differentially expressed
11922	Neurod6	0.893085	0.0491072	-0.265698	not differentially expressed	NA		-0.214608	not differentially expressed	0.978488	0.00944444	-0.0510901	not differentially expressed
11927	Atox1	0.998379	0.000704649	-0.000621392	not differentially expressed	0.904203	0.0437338	0.0847772	not differentially expressed	0.722319	0.141271	-0.0853986	not differentially expressed
11928	Atp1a1	0.474255	0.323988	-0.0801505	not differentially expressed	0.891109	0.0500694	-0.0467435	not differentially expressed	0.799561	0.0971485	-0.033407	not differentially expressed
11931	Atp1b1	0.824464	0.0838284	-0.061674	not differentially expressed	0.820094	0.0861361	0.117634	not differentially expressed	0.356832	0.447537	-0.179308	not differentially expressed
11932	Atp1b2	0.930574	0.0312491	-0.0226461	not differentially expressed	0.847597	0.0718104	-0.0841833	not differentially expressed	0.745818	0.127367	0.0615372	not differentially expressed
11933	Atp1b3	0.545531	0.26318	0.149529	not differentially expressed	0.763941	0.11694	0.150664	not differentially expressed	0.996479	0.00153186	-0.00113575	not differentially expressed
11937	Atp2a1	0.69102	0.160509	0.472998	not differentially expressed	0.943821	0.0251102	0.290974	not differentially expressed	0.891682	0.0497899	0.182024	not differentially expressed
11938	Atp2a2	0.628472	0.201714	0.0915977	not differentially expressed	0.649163	0.187646	-0.138346	not differentially expressed	0.101636	0.992952	0.229944	not differentially expressed
11941	Atp2b2	0.629647	0.200903	-0.185604	not differentially expressed	0.849919	0.0706224	-0.173255	not differentially expressed	0.978727	0.00933848	-0.0123495	not differentially expressed
11944	Atp4a	0.509668	0.292712	0.149289	not differentially expressed	0.483598	0.315516	-0.220268	not differentially expressed	0.0309773	1.50896	0.369557	increased expression
11946	Atp5a1	0.668033	0.175202	-0.0685029	not differentially expressed	0.988112	0.0051939	-0.0139365	not differentially expressed	0.724266	0.140102	-0.0545664	not differentially expressed
11947	Atp5b	0.888243	0.0514684	-0.0332726	not differentially expressed	0.988112	0.0051939	0.0163746	not differentially expressed	0.798025	0.0979833	-0.0496472	not differentially expressed
11949	Atp5c1	0.974443	0.0112435	-0.00795787	not differentially expressed	0.97462	0.0111649	0.0266917	not differentially expressed	0.872878	0.0590465	-0.0346495	not differentially expressed
11950	Atp5pb	0.270151	0.568393	-0.135703	not differentially expressed	0.96444	0.0157249	-0.0282728	not differentially expressed	0.395981	0.402326	-0.10743	not differentially expressed
11951	Atp5g1	0.742045	0.12957	0.0785705	not differentially expressed	0.747367	0.126466	0.13096	not differentially expressed	0.823222	0.084483	-0.0523898	not differentially expressed
11958	Atp5k	0.441782	0.354792	0.165426	not differentially expressed	0.309741	0.509002	0.267864	not differentially expressed	0.661413	0.179527	-0.102438	not differentially expressed
11964	Atp6v1a	0.415056	0.381893	-0.13786	not differentially expressed	0.895136	0.0481112	0.070932	not differentially expressed	0.154424	0.811285	-0.208792	not differentially expressed
11966	Atp6v1b2	0.824531	0.0837932	-0.0360866	not differentially expressed	0.96444	0.0157249	0.0256444	not differentially expressed	0.63796	0.195207	-0.061731	not differentially expressed
11972	Atp6v0d1	0.888538	0.0513238	0.0285877	not differentially expressed	0.876087	0.057453	0.064164	not differentially expressed	0.835956	0.0778168	-0.0355763	not differentially expressed
11973	Atp6v1e1	0.432857	0.363656	-0.126185	not differentially expressed	0.770854	0.113028	0.10276	not differentially expressed	0.0860414	1.06529	-0.228945	not differentially expressed
11974	Atp6v0e	0.725842	0.139158	0.0888319	not differentially expressed	0.687731	0.162581	0.160313	not differentially expressed	0.766877	0.115274	-0.0714815	not differentially expressed
11975	Atp6v0a1	0.595224	0.225319	0.0837367	not differentially expressed	0.888598	0.0512948	-0.0612203	not differentially expressed	0.25851	0.587522	0.144957	not differentially expressed
11977	Atp7a	0.340916	0.467353	0.630679	not differentially expressed	0.944132	0.0249672	-0.198173	not differentially expressed	0.166266	0.779196	0.828852	not differentially expressed
11979	Atp7b	0.932664	0.0302748	-0.0622036	not differentially expressed	0.934639	0.0293563	-0.147825	not differentially expressed	0.889135	0.0510325	0.0856209	not differentially expressed
11980	Atp8a1	0.737415	0.132288	-0.0942142	not differentially expressed	0.722506	0.141159	-0.163578	not differentially expressed	0.798552	0.097697	0.0693641	not differentially expressed
11981	Atp9a	0.0076052	2.11889	0.210069	increased expression	0.997814	0.00095031	-0.00158889	not differentially expressed	0.00918723	2.03682	0.211658	increased expression
11982	Atp10a	0.066656	1.17616	1.27599	not differentially expressed	0.368495	0.433568	1.00031	not differentially expressed	0.788672	0.103104	0.275677	not differentially expressed
11983	Atpif1	0.187136	0.727842	-0.218469	not differentially expressed	0.989901	0.00440829	-0.0178015	not differentially expressed	0.233476	0.631758	-0.200668	not differentially expressed
11984	Atp6v0c	0.229854	0.638549	0.149875	not differentially expressed	0.97462	0.0111649	0.0219864	not differentially expressed	0.318192	0.49731	0.127889	not differentially expressed
11987	Slc7a1	0.157636	0.802343	0.604613	not differentially expressed	0.687731	0.162581	0.384281	not differentially expressed	0.688829	0.161889	0.220331	not differentially expressed
11988	Slc7a2	0.0143192	1.84408	0.793914	increased expression	0.844795	0.0732488	0.222443	not differentially expressed	0.119793	0.921567	0.571471	not differentially expressed
11989	Slc7a3	0.603509	0.219316	-0.136573	not differentially expressed	0.993553	0.0028089	0.0125128	not differentially expressed	0.540159	0.267478	-0.149086	not differentially expressed
11990	Atrn	0.279738	0.553249	0.224466	not differentially expressed	0.998081	0.000834029	-0.00219832	not differentially expressed	0.259215	0.586339	0.226664	not differentially expressed
11991	Hnrnpd	0.39057	0.408302	-0.104148	not differentially expressed	0.928162	0.0323762	-0.0419562	not differentially expressed	0.640764	0.193302	-0.0621919	not differentially expressed
11992	Auh	0.800336	0.0967277	0.0471342	not differentially expressed	0.931082	0.031012	0.0462145	not differentially expressed	0.99579	0.00183203	0.000919757	not differentially expressed
11993	Aup1	0.60407	0.218912	0.107187	not differentially expressed	0.913313	0.0393804	0.0704984	not differentially expressed	0.880001	0.0555168	0.0366889	not differentially expressed
11994	Pcdh15	0.807321	0.0929538	-0.120824	not differentially expressed	0.992795	0.00314028	-0.0230993	not differentially expressed	0.832873	0.079421	-0.0977244	not differentially expressed
11998	Avp	0.945975	0.0241204	0.0625949	not differentially expressed	0.990113	0.00431544	-0.0498646	not differentially expressed	0.885557	0.0527833	0.11246	not differentially expressed
12005	Axin1	0.527443	0.277824	-0.150214	not differentially expressed	0.883288	0.0538976	0.101788	not differentially expressed	0.203618	0.691184	-0.252002	not differentially expressed
12006	Axin2	0.66503	0.177159	-0.146002	not differentially expressed	0.947002	0.023649	0.0806016	not differentially expressed	0.41403	0.382968	-0.226603	not differentially expressed
12007	Azgp1	0.472791	0.325331	0.695683	not differentially expressed	NA		0.683908	not differentially expressed	NA		0.0117754	not differentially expressed
12009	Cep131	0.209952	0.67788	0.185094	not differentially expressed	0.352693	0.452603	0.197287	not differentially expressed	0.956342	0.0193866	-0.012194	not differentially expressed
12010	B2m	0.863739	0.0636172	-0.103141	not differentially expressed	0.985253	0.00645243	0.0501565	not differentially expressed	0.753154	0.123116	-0.153298	not differentially expressed
12012	Baat	0.540053	0.267564	-0.761033	not differentially expressed	NA		0.0738814	not differentially expressed	0.475716	0.322652	-0.834914	not differentially expressed
12013	Bach1	0.768584	0.114309	-0.102554	not differentially expressed	0.663742	0.178001	0.221927	not differentially expressed	0.171758	0.765082	-0.324481	not differentially expressed
12014	Bach2	0.679299	0.167939	-0.339992	not differentially expressed	0.987208	0.00559116	0.0742471	not differentially expressed	0.564543	0.248303	-0.414239	not differentially expressed
12015	Bad	0.52875	0.27675	0.281567	not differentially expressed	0.553012	0.257265	0.395973	not differentially expressed	0.826018	0.0830104	-0.114406	not differentially expressed
12017	Bag1	0.774104	0.111201	0.0915665	not differentially expressed	0.899648	0.0459276	0.101623	not differentially expressed	0.976837	0.0101778	-0.0100563	not differentially expressed
12018	Bak1	0.911084	0.0404416	-0.0442882	not differentially expressed	0.997518	0.00107916	-0.00978686	not differentially expressed	0.923611	0.0345108	-0.0345013	not differentially expressed
12021	Bard1	0.962344	0.0166695	-0.0235717	not differentially expressed	0.997814	0.00095031	-0.00520778	not differentially expressed	0.966389	0.0148482	-0.0183639	not differentially expressed
12023	Barx2	NA		0.379694	not differentially expressed	NA		1.19132	not differentially expressed	NA		-0.811629	not differentially expressed
12028	Bax	0.812649	0.0900968	0.0880538	not differentially expressed	0.820094	0.0861361	0.158738	not differentially expressed	0.838914	0.0762828	-0.0706844	not differentially expressed
12029	Bcl6b	0.287798	0.540912	0.847929	not differentially expressed	NA		0.305265	not differentially expressed	0.540159	0.267478	0.542664	not differentially expressed
12032	Bcan	0.509668	0.292712	0.16078	not differentially expressed	0.905256	0.0432284	-0.0929216	not differentially expressed	0.223038	0.651621	0.253702	not differentially expressed
12033	Bcap29	0.508785	0.293465	-0.224256	not differentially expressed	0.923467	0.0345788	-0.116608	not differentially expressed	0.779291	0.1083	-0.107649	not differentially expressed
12034	Phb2	0.822362	0.0849371	-0.0457181	not differentially expressed	0.890795	0.0502222	0.0652409	not differentially expressed	0.459767	0.337462	-0.110959	not differentially expressed
12035	Bcat1	0.594586	0.225785	0.0816265	not differentially expressed	0.98399	0.00700941	0.0169849	not differentially expressed	0.669534	0.174227	0.0646415	not differentially expressed
12036	Bcat2	0.362618	0.440551	0.244377	not differentially expressed	0.928162	0.0323762	-0.0932339	not differentially expressed	0.156948	0.804244	0.337611	not differentially expressed
12038	Bche	0.818324	0.0870748	0.130808	not differentially expressed	0.894969	0.0481922	0.179833	not differentially expressed	0.934841	0.029262	-0.0490256	not differentially expressed
12039	Bckdha	0.144584	0.839878	0.21551	not differentially expressed	0.924571	0.0340598	0.0606279	not differentially expressed	0.336251	0.473337	0.154882	not differentially expressed
12040	Bckdhb	0.180131	0.744411	0.237482	not differentially expressed	0.922747	0.0349175	0.0732781	not differentially expressed	0.397638	0.400512	0.164203	not differentially expressed
12041	Bckdk	0.873867	0.0585546	0.0349411	not differentially expressed	0.94085	0.0264797	0.0454768	not differentially expressed	0.958874	0.0182382	-0.0105357	not differentially expressed
12042	Bcl10	0.431265	0.365256	-0.383792	not differentially expressed	0.961182	0.0171945	-0.110285	not differentially expressed	0.592742	0.227134	-0.273507	not differentially expressed
12043	Bcl2	0.689914	0.161205	-0.402021	not differentially expressed	NA		-0.206107	not differentially expressed	0.85428	0.0683995	-0.195914	not differentially expressed
12047	Bcl2a1d	NA		-0.0941047	not differentially expressed	NA		0.0828607	not differentially expressed	NA		-0.176965	not differentially expressed
12048	Bcl2l1	0.505403	0.296362	0.18104	not differentially expressed	0.949	0.0227339	-0.0693884	not differentially expressed	0.296112	0.528544	0.250428	not differentially expressed
12050	Bcl2l2	0.802907	0.0953345	-0.0626125	not differentially expressed	0.887831	0.0516699	0.0819195	not differentially expressed	0.431629	0.36489	-0.144532	not differentially expressed
12051	Bcl3	NA		-0.0375118	not differentially expressed	NA		0.413557	not differentially expressed	NA		-0.451069	not differentially expressed
12053	Bcl6	0.725392	0.139427	0.141155	not differentially expressed	0.403687	0.393955	-0.364866	not differentially expressed	0.0563716	1.24894	0.506021	not differentially expressed
12054	Bcl7b	0.959035	0.0181654	-0.0137761	not differentially expressed	0.491122	0.308811	0.17064	not differentially expressed	0.218391	0.660766	-0.184416	not differentially expressed
12055	Bcl7c	0.153351	0.814313	0.314411	not differentially expressed	0.989901	0.00440829	0.0235285	not differentially expressed	0.1943	0.711527	0.290882	not differentially expressed
12062	Bdkrb2	0.732981	0.134908	-0.204194	not differentially expressed	0.972453	0.0121316	-0.0838435	not differentially expressed	0.839748	0.0758509	-0.120351	not differentially expressed
12064	Bdnf	0.501094	0.300081	-0.349326	not differentially expressed	0.747618	0.12632	-0.341437	not differentially expressed	0.989475	0.00459531	-0.00788915	not differentially expressed
12068	Bet1	0.628472	0.201714	-0.152649	not differentially expressed	0.894969	0.0481922	-0.116172	not differentially expressed	0.923861	0.0343932	-0.0364773	not differentially expressed
12069	Bex2	0.319262	0.495853	-0.0860187	not differentially expressed	0.823382	0.0843984	0.0508341	not differentially expressed	0.0656759	1.18259	-0.136853	not differentially expressed
12070	Bex3	0.0885535	1.05279	-0.114153	not differentially expressed	0.652942	0.185125	0.0671785	not differentially expressed	0.00239116	2.62139	-0.181332	decreased expression
12075	Bfsp1	0.503552	0.297956	0.331016	not differentially expressed	0.967512	0.0143438	-0.0896179	not differentially expressed	0.339863	0.468696	0.420634	not differentially expressed
12091	Glb1	0.547623	0.261519	0.0995959	not differentially expressed	0.763941	0.11694	-0.0994673	not differentially expressed	0.129141	0.888936	0.199063	not differentially expressed
12111	Bgn	1.25892e-05	4.9	1.5115	increased expression	0.913671	0.0392103	0.19904	not differentially expressed	0.000574747	3.24052	1.31246	increased expression
12116	Bhmt	0.547623	0.261519	0.569453	not differentially expressed	0.386011	0.413401	1.02494	not differentially expressed	0.640764	0.193302	-0.455486	not differentially expressed
12121	Bicd1	0.782917	0.106284	0.164583	not differentially expressed	0.991737	0.00360368	0.0304634	not differentially expressed	0.809149	0.0919716	0.13412	not differentially expressed
12122	Bid	0.999739	0.000113333	0.000122395	not differentially expressed	0.987885	0.00529381	-0.0407589	not differentially expressed	0.940417	0.0266794	0.0408813	not differentially expressed
12124	Bik	0.613375	0.212274	0.664656	not differentially expressed	NA		0.218003	not differentially expressed	0.738731	0.131514	0.446653	not differentially expressed
12140	Fabp7	0.0134703	1.87062	-0.414691	decreased expression	0.951037	0.0218024	-0.0564142	not differentially expressed	0.0457514	1.3396	-0.358277	decreased expression
12144	Blm	0.0281252	1.5509	-2.6375	decreased expression	0.990113	0.00431544	0.132248	not differentially expressed	0.0222413	1.65284	-2.76975	decreased expression
12151	Bmi1	0.0645658	1.19	-0.231457	not differentially expressed	0.570066	0.244075	-0.14227	not differentially expressed	0.580298	0.236349	-0.0891874	not differentially expressed
12153	Bmp1	0.0955256	1.01988	0.352474	not differentially expressed	0.925326	0.0337051	-0.0884003	not differentially expressed	0.0288587	1.53972	0.440874	increased expression
12156	Bmp2	0.790658	0.102011	0.269525	not differentially expressed	NA		0.352175	not differentially expressed	0.939154	0.0272632	-0.0826495	not differentially expressed
12159	Bmp4	0.00178704	2.74787	0.818996	increased expression	0.00349534	2.45651	0.876881	increased expression	0.910067	0.0409267	-0.0578846	not differentially expressed
12160	Bmp5	0.176242	0.753892	0.994365	not differentially expressed	NA		0.309884	not differentially expressed	0.395929	0.402383	0.684481	not differentially expressed
12161	Bmp6	0.0363867	1.43906	0.301959	increased expression	0.483598	0.315516	0.187704	not differentially expressed	0.548843	0.260552	0.114255	not differentially expressed
12162	Bmp7	0.384077	0.415582	0.239681	not differentially expressed	0.913313	0.0393804	0.105583	not differentially expressed	0.661495	0.179474	0.134099	not differentially expressed
12163	Bmp8a	0.78706	0.103992	0.214007	not differentially expressed	0.960895	0.0173242	0.137523	not differentially expressed	0.927722	0.0325823	0.0764834	not differentially expressed
12164	Bmp8b	0.913049	0.0395061	-0.356779	not differentially expressed	NA		-0.938946	not differentially expressed	NA		0.582167	not differentially expressed
12166	Bmpr1a	0.770633	0.113153	-0.084059	not differentially expressed	0.988909	0.0048437	0.022051	not differentially expressed	0.666235	0.176373	-0.10611	not differentially expressed
12167	Bmpr1b	0.799961	0.096931	-0.0984029	not differentially expressed	0.983234	0.0073432	0.0378026	not differentially expressed	0.672935	0.172027	-0.136205	not differentially expressed
12168	Bmpr2	0.803744	0.0948821	-0.0654587	not differentially expressed	0.0164112	1.78486	-0.399172	decreased expression	0.0320549	1.49411	0.333713	increased expression
12169	Bmx	0.287798	0.540912	0.556553	not differentially expressed	0.991446	0.00373089	0.0411676	not differentially expressed	0.337406	0.471848	0.515385	not differentially expressed
12173	Bnc1	0.53631	0.270584	0.732328	not differentially expressed	NA		0.699769	not differentially expressed	0.982991	0.00745035	0.0325593	not differentially expressed
12175	Bnip2	0.432965	0.363547	-0.14425	not differentially expressed	0.983234	0.0073432	-0.0236273	not differentially expressed	0.516363	0.287045	-0.120622	not differentially expressed
12176	Bnip3	0.765769	0.115902	0.0643257	not differentially expressed	0.45879	0.338386	-0.176229	not differentially expressed	0.0857256	1.06689	0.240555	not differentially expressed
12177	Bnip3l	0.877671	0.056668	0.0414572	not differentially expressed	0.999019	0.000426201	-0.000860613	not differentially expressed	0.857689	0.0666703	0.0423178	not differentially expressed
12180	Smyd1	NA		-1.51008	not differentially expressed	NA		-1.79206	not differentially expressed	NA		0.281985	not differentially expressed
12181	Bop1	0.98596	0.00614067	0.0104057	not differentially expressed	0.972453	0.0121316	0.0685082	not differentially expressed	0.913596	0.0392458	-0.0581025	not differentially expressed
12182	Bst1	NA		-0.550763	not differentially expressed	NA		-0.535692	not differentially expressed	NA		-0.0150711	not differentially expressed
12183	Bpgm	0.907551	0.0421292	-0.0264997	not differentially expressed	0.95934	0.0180276	0.0349597	not differentially expressed	0.716904	0.144539	-0.0614594	not differentially expressed
12189	Brca1	0.841339	0.075029	0.225729	not differentially expressed	NA		-0.494124	not differentially expressed	0.349918	0.456034	0.719853	not differentially expressed
12190	Brca2	0.701298	0.154097	0.272092	not differentially expressed	0.943018	0.0254799	-0.173999	not differentially expressed	0.438222	0.358306	0.446091	not differentially expressed
12192	Zfp36l1	0.463154	0.334274	0.262807	not differentially expressed	0.444875	0.351762	-0.369967	not differentially expressed	0.0198352	1.70256	0.632774	increased expression
12193	Zfp36l2	0.652074	0.185703	-0.207406	not differentially expressed	0.974199	0.0113522	0.0652397	not differentially expressed	0.49596	0.304553	-0.272646	not differentially expressed
12209	Brs3	0.765744	0.115916	-0.250144	not differentially expressed	0.991737	0.00360368	-0.0438131	not differentially expressed	0.792165	0.101184	-0.206331	not differentially expressed
12211	Birc6	0.448671	0.348072	0.167763	not differentially expressed	0.01189	1.92482	-0.460414	decreased expression	2.7898e-05	4.55443	0.628177	increased expression
12212	Chic1	0.976699	0.0102395	0.01286	not differentially expressed	0.880056	0.0554897	-0.135053	not differentially expressed	0.646502	0.18943	0.147913	not differentially expressed
12215	Bsg	0.0231834	1.63482	0.207965	increased expression	0.647283	0.188906	0.0990897	not differentially expressed	0.327018	0.485429	0.108875	not differentially expressed
12217	Bsn	0.933465	0.0299019	-0.0408092	not differentially expressed	0.176959	0.752127	-0.464435	not differentially expressed	0.105804	0.9755	0.423626	not differentially expressed
12224	Klf5	0.164617	0.783525	0.479318	not differentially expressed	0.363246	0.439799	0.46402	not differentially expressed	0.978488	0.00944444	0.015298	not differentially expressed
12226	Btg1	0.0824801	1.08365	-0.29124	not differentially expressed	0.975572	0.0107407	-0.0316494	not differentially expressed	0.138801	0.857607	-0.259591	not differentially expressed
12227	Btg2	0.441284	0.355281	-0.32614	not differentially expressed	0.826443	0.0827872	-0.231827	not differentially expressed	0.857724	0.0666522	-0.0943134	not differentially expressed
12228	Btg3	0.5358	0.270998	-0.341286	not differentially expressed	0.98361	0.00717719	-0.0650319	not differentially expressed	0.617142	0.209615	-0.276254	not differentially expressed
12229	Btk	0.663101	0.178421	0.167301	not differentially expressed	0.681114	0.16678	0.257943	not differentially expressed	0.822997	0.0846017	-0.090642	not differentially expressed
12231	Btn1a1	NA		0.652983	not differentially expressed	NA		0.173663	not differentially expressed	NA		0.47932	not differentially expressed
12234	Btrc	0.739165	0.131259	-0.0695147	not differentially expressed	0.363246	0.439799	-0.195554	not differentially expressed	0.435509	0.361003	0.126039	not differentially expressed
12235	Bub1	0.90458	0.043553	0.0949394	not differentially expressed	0.997518	0.00107916	0.0171225	not differentially expressed	0.913591	0.039248	0.0778169	not differentially expressed
12236	Bub1b	0.968682	0.0138187	0.0438072	not differentially expressed	0.994957	0.00219572	0.0380615	not differentially expressed	0.995307	0.00204293	0.00574573	not differentially expressed
12237	Bub3	0.525924	0.279077	-0.114149	not differentially expressed	0.721652	0.141672	0.124239	not differentially expressed	0.0954645	1.02016	-0.238388	not differentially expressed
12238	Commd3	0.673321	0.171778	-0.0979568	not differentially expressed	0.879238	0.0558937	-0.090612	not differentially expressed	0.978641	0.00937657	-0.00734483	not differentially expressed
12257	Tspo	0.490214	0.309614	0.748997	not differentially expressed	0.969911	0.0132682	0.192839	not differentially expressed	0.620792	0.207054	0.556159	not differentially expressed
12258	Serping1	0.257677	0.588924	0.445908	not differentially expressed	0.924571	0.0340598	0.149756	not differentially expressed	0.490375	0.309472	0.296152	not differentially expressed
12259	C1qa	0.473578	0.324609	0.315084	not differentially expressed	0.460139	0.337111	0.448945	not differentially expressed	0.796091	0.0990374	-0.133861	not differentially expressed
12260	C1qb	0.197504	0.704424	0.302263	not differentially expressed	0.520488	0.283589	0.259135	not differentially expressed	0.903895	0.043882	0.0431277	not differentially expressed
12261	C1qbp	0.235823	0.627414	-0.620364	not differentially expressed	0.626398	0.203149	-0.492078	not differentially expressed	0.861236	0.0648778	-0.128287	not differentially expressed
12262	C1qc	0.765769	0.115902	0.19877	not differentially expressed	0.776704	0.109745	0.328253	not differentially expressed	0.841261	0.0750693	-0.129483	not differentially expressed
12263	C2	2.04063e-10	9.69024	0.866778	increased expression	0.940535	0.0266252	-0.0674569	not differentially expressed	5.06702e-11	10.2952	0.934235	increased expression
12265	Ciita	0.928395	0.0322673	0.105472	not differentially expressed	NA		0.608226	not differentially expressed	0.517175	0.286362	-0.502754	not differentially expressed
12266	C3	0.0744037	1.12841	0.473229	not differentially expressed	0.713133	0.14683	0.240401	not differentially expressed	0.469335	0.328517	0.232827	not differentially expressed
12268	C4b	0.0536862	1.27014	0.295156	not differentially expressed	0.997518	0.00107916	0.00514804	not differentially expressed	0.0630149	1.20056	0.290008	not differentially expressed
12273	C5ar1	0.913721	0.0391866	0.153072	not differentially expressed	NA		-0.199544	not differentially expressed	NA		0.352616	not differentially expressed
12274	C6	0.837736	0.0768927	-0.278045	not differentially expressed	NA		-0.234404	not differentially expressed	NA		-0.0436409	not differentially expressed
12282	Hyou1	0.70816	0.149869	0.06783	not differentially expressed	0.977156	0.010036	-0.0226374	not differentially expressed	0.562913	0.249559	0.0904674	not differentially expressed
12283	Cab39	0.782879	0.106306	-0.0515315	not differentially expressed	0.986742	0.00579636	-0.0162101	not differentially expressed	0.843452	0.0739399	-0.0353214	not differentially expressed
12286	Cacna1a	0.972996	0.0118889	-0.0106645	not differentially expressed	0.603804	0.219104	-0.187724	not differentially expressed	0.375337	0.425579	0.177059	not differentially expressed
12287	Cacna1b	0.907164	0.0423141	-0.053912	not differentially expressed	0.144236	0.840925	-0.470157	not differentially expressed	0.102015	0.991337	0.416245	not differentially expressed
12288	Cacna1c	0.629729	0.200846	0.200458	not differentially expressed	0.729691	0.136861	-0.261634	not differentially expressed	0.140619	0.851956	0.462092	not differentially expressed
12289	Cacna1d	0.947617	0.023367	-0.0266995	not differentially expressed	0.71329	0.146734	-0.191375	not differentially expressed	0.537161	0.269895	0.164675	not differentially expressed
12290	Cacna1e	0.769744	0.113654	-0.0979576	not differentially expressed	0.961832	0.0169006	-0.0585526	not differentially expressed	0.911326	0.0403261	-0.039405	not differentially expressed
12291	Cacna1g	0.902224	0.0446858	-0.047708	not differentially expressed	0.929686	0.0316635	-0.0852007	not differentially expressed	0.914197	0.03896	0.0374928	not differentially expressed
12293	Cacna2d1	0.168512	0.773369	-0.21234	not differentially expressed	0.363246	0.439799	-0.208915	not differentially expressed	0.988163	0.0051712	-0.0034252	not differentially expressed
12294	Cacna2d3	0.952925	0.0209413	-0.0285695	not differentially expressed	0.988302	0.00511033	-0.0306381	not differentially expressed	0.995601	0.00191488	0.00206865	not differentially expressed
12295	Cacnb1	0.49008	0.309733	0.125535	not differentially expressed	0.760706	0.118783	0.115281	not differentially expressed	0.965798	0.0151135	0.0102542	not differentially expressed
12296	Cacnb2	0.887462	0.0518503	0.0857286	not differentially expressed	0.513993	0.289043	-0.405117	not differentially expressed	0.166287	0.779143	0.490846	not differentially expressed
12297	Cacnb3	0.184426	0.734178	-0.152652	not differentially expressed	0.964408	0.0157394	0.0280479	not differentially expressed	0.101434	0.993815	-0.180699	not differentially expressed
12298	Cacnb4	0.949149	0.0226656	-0.0258676	not differentially expressed	0.545751	0.263006	0.250314	not differentially expressed	0.242781	0.614786	-0.276182	not differentially expressed
12300	Cacng2	0.878291	0.0563618	-0.0528873	not differentially expressed	0.997814	0.00095031	0.00403277	not differentially expressed	0.850544	0.070303	-0.0569201	not differentially expressed
12301	Cacybp	0.473578	0.324609	-0.102565	not differentially expressed	0.94085	0.0264797	-0.0415962	not differentially expressed	0.692921	0.159316	-0.0609693	not differentially expressed
12304	Pdia4	0.521898	0.282415	0.159356	not differentially expressed	0.887219	0.051969	-0.102378	not differentially expressed	0.211272	0.675158	0.261734	not differentially expressed
12305	Ddr1	0.996509	0.00151872	-0.00163292	not differentially expressed	0.999672	0.000142501	0.000320995	not differentially expressed	0.994295	0.00248455	-0.00195392	not differentially expressed
12306	Anxa2	0.289372	0.538543	0.242486	not differentially expressed	0.990764	0.00402965	-0.0182523	not differentially expressed	0.233476	0.631758	0.260738	not differentially expressed
12307	Calb1	0.505403	0.296362	-0.424594	not differentially expressed	0.965664	0.015174	-0.127565	not differentially expressed	0.658196	0.181645	-0.297029	not differentially expressed
12308	Calb2	0.69641	0.157135	0.104354	not differentially expressed	0.835268	0.0781743	0.120248	not differentially expressed	0.957499	0.0188617	-0.0158942	not differentially expressed
12310	Calca	0.473203	0.324953	-0.654425	not differentially expressed	0.996483	0.00153018	-0.037703	not differentially expressed	0.486587	0.312839	-0.616722	not differentially expressed
12311	Calcr	0.260082	0.58489	-0.355033	not differentially expressed	0.991446	0.00373089	-0.0246366	not differentially expressed	0.291787	0.534935	-0.330396	not differentially expressed
12313	Calm1	0.547806	0.261373	-0.107067	not differentially expressed	0.916804	0.0377234	0.0620955	not differentially expressed	0.259567	0.585751	-0.169162	not differentially expressed
12316	Aspm	0.454008	0.342936	-0.586886	not differentially expressed	0.934432	0.0294524	-0.247972	not differentially expressed	0.693796	0.158768	-0.338914	not differentially expressed
12317	Calr	0.966691	0.0147121	-0.0103423	not differentially expressed	0.985253	0.00645243	-0.0193055	not differentially expressed	0.9668	0.0146634	0.00896321	not differentially expressed
12319	Car8	0.999399	0.000261156	0.000648806	not differentially expressed	0.997518	0.00107916	-0.0169214	not differentially expressed	0.982371	0.00772426	0.0175702	not differentially expressed
12321	Calu	0.966691	0.0147121	0.00872201	not differentially expressed	0.363246	0.439799	0.160041	not differentially expressed	0.211272	0.675158	-0.151319	not differentially expressed
12322	Camk2a	0.181118	0.742038	-0.295771	not differentially expressed	0.978016	0.00965402	-0.0380204	not differentially expressed	0.258559	0.58744	-0.25775	not differentially expressed
12323	Camk2b	0.731355	0.135871	0.0848989	not differentially expressed	0.997814	0.00095031	-0.00340749	not differentially expressed	0.690424	0.160884	0.0883064	not differentially expressed
12325	Camk2g	0.987318	0.00554277	-0.00426796	not differentially expressed	0.949	0.0227339	-0.0491948	not differentially expressed	0.847729	0.0717428	0.0449269	not differentially expressed
12326	Camk4	0.96072	0.0174033	0.0937178	not differentially expressed	0.893181	0.0490606	0.517221	not differentially expressed	0.765916	0.115819	-0.423503	not differentially expressed
12328	Caml	0.403344	0.394324	-0.160162	not differentially expressed	0.922827	0.0348795	0.0695924	not differentially expressed	0.171413	0.765955	-0.229754	not differentially expressed
12330	Canx	0.741215	0.130056	-0.0464126	not differentially expressed	0.884831	0.0531395	0.050758	not differentially expressed	0.359292	0.444553	-0.0971707	not differentially expressed
12331	Cap1	0.725091	0.139608	-0.0411016	not differentially expressed	0.951037	0.0218024	0.0243513	not differentially expressed	0.492191	0.307866	-0.0654529	not differentially expressed
12332	Capg	0.575508	0.239949	0.273154	not differentially expressed	0.857847	0.0665901	0.221631	not differentially expressed	0.934663	0.0293451	0.0515223	not differentially expressed
12333	Capn1	0.938026	0.0277853	-0.0244069	not differentially expressed	0.997814	0.00095031	-0.00386032	not differentially expressed	0.941116	0.0263569	-0.0205466	not differentially expressed
12334	Capn2	0.602446	0.220082	0.117214	not differentially expressed	0.96444	0.0157249	-0.0422856	not differentially expressed	0.411714	0.385405	0.159499	not differentially expressed
12335	Capn3	0.6818	0.166343	0.23573	not differentially expressed	0.904953	0.043374	0.192007	not differentially expressed	0.947352	0.0234887	0.0437232	not differentially expressed
12336	Capns1	0.596585	0.224328	-0.384482	not differentially expressed	0.983234	0.0073432	-0.0835529	not differentially expressed	0.6728	0.172114	-0.300929	not differentially expressed
12337	Capn5	0.322016	0.492123	0.358835	not differentially expressed	0.57522	0.240166	0.348737	not differentially expressed	0.984105	0.0069585	0.0100978	not differentially expressed
12338	Capn6	0.0651106	1.18635	1.40908	not differentially expressed	0.476967	0.321512	0.958683	not differentially expressed	0.668024	0.175208	0.450398	not differentially expressed
12339	Capn7	0.109078	0.962263	-0.255173	not differentially expressed	0.539525	0.267989	-0.181279	not differentially expressed	0.72966	0.13688	-0.0738934	not differentially expressed
12340	Capza1	0.0548724	1.26065	-1.09576	not differentially expressed	0.33223	0.478561	-0.867312	not differentially expressed	0.778814	0.108566	-0.228452	not differentially expressed
12343	Capza2	0.1697	0.770317	-0.18751	not differentially expressed	0.943734	0.0251502	0.0457673	not differentially expressed	0.0727507	1.13816	-0.233278	not differentially expressed
12345	Capzb	0.358518	0.445489	0.120794	not differentially expressed	0.346045	0.460867	0.163932	not differentially expressed	0.791612	0.101488	-0.0431383	not differentially expressed
12348	Car11	0.629647	0.200903	-0.136081	not differentially expressed	0.938894	0.0273835	-0.0761785	not differentially expressed	0.848023	0.0715922	-0.0599027	not differentially expressed
12349	Car2	0.932737	0.030241	0.0358354	not differentially expressed	0.575981	0.239592	-0.245879	not differentially expressed	0.240811	0.618324	0.281714	not differentially expressed
12350	Car3	0.358518	0.445489	0.293566	not differentially expressed	0.984139	0.00694373	0.039825	not differentially expressed	0.426045	0.370544	0.253741	not differentially expressed
12351	Car4	0.287551	0.541286	0.709948	not differentially expressed	0.987208	0.00559116	-0.0740212	not differentially expressed	0.212003	0.673658	0.783969	not differentially expressed
12353	Car6	NA		1.16267	not differentially expressed	NA		0.567023	not differentially expressed	NA		0.595648	not differentially expressed
12354	Car7	NA		-0.776899	not differentially expressed	NA		-0.585626	not differentially expressed	NA		-0.191273	not differentially expressed
12359	Cat	0.795799	0.0991969	-0.0966493	not differentially expressed	0.938894	0.0273835	-0.0871085	not differentially expressed	0.980475	0.00856344	-0.00954076	not differentially expressed
12361	Cask	0.132932	0.876371	-0.233053	not differentially expressed	0.972453	0.0121316	-0.0318092	not differentially expressed	0.212571	0.672497	-0.201243	not differentially expressed
12362	Casp1	0.362153	0.441108	0.582666	not differentially expressed	0.213246	0.67112	0.941245	not differentially expressed	0.617646	0.209261	-0.358579	not differentially expressed
12363	Casp4	0.828668	0.0816192	0.186832	not differentially expressed	NA		0.864983	not differentially expressed	0.258559	0.58744	-0.678151	not differentially expressed
12365	Casp14	NA		0.100327	not differentially expressed	NA		-0.545887	not differentially expressed	NA		0.646215	not differentially expressed
12366	Casp2	0.457911	0.339219	-0.394198	not differentially expressed	0.928376	0.0322761	0.178072	not differentially expressed	0.218581	0.660389	-0.572271	not differentially expressed
12367	Casp3	0.208517	0.680858	-0.309443	not differentially expressed	0.771001	0.112945	0.178352	not differentially expressed	0.0248603	1.60449	-0.487795	decreased expression
12368	Casp6	0.893085	0.0491072	-0.103199	not differentially expressed	0.869639	0.0606609	-0.243636	not differentially expressed	0.823222	0.084483	0.140437	not differentially expressed
12369	Casp7	0.550705	0.259081	-0.299295	not differentially expressed	0.99342	0.00286726	0.0249629	not differentially expressed	0.485023	0.314238	-0.324258	not differentially expressed
12370	Casp8	0.825932	0.0830555	-0.153081	not differentially expressed	0.99342	0.00286726	0.0274596	not differentially expressed	0.764381	0.11669	-0.180541	not differentially expressed
12371	Casp9	0.287798	0.540912	0.248524	not differentially expressed	0.839237	0.0761153	-0.129289	not differentially expressed	0.0609393	1.2151	0.377813	not differentially expressed
12372	Casq1	0.495867	0.304635	1.01897	not differentially expressed	NA		0.799891	not differentially expressed	NA		0.219082	not differentially expressed
12373	Casq2	0.345556	0.461482	0.173073	not differentially expressed	0.983234	0.0073432	0.0245095	not differentially expressed	0.416162	0.380738	0.148563	not differentially expressed
12374	Casr	0.459084	0.338107	-0.381767	not differentially expressed	0.585162	0.232724	-0.462007	not differentially expressed	0.906912	0.0424348	0.0802391	not differentially expressed
12380	Cast	0.660125	0.180374	0.0996513	not differentially expressed	0.630697	0.200179	0.165179	not differentially expressed	0.774898	0.110756	-0.065528	not differentially expressed
12385	Ctnna1	0.355089	0.449662	0.189074	not differentially expressed	0.630626	0.200228	0.179495	not differentially expressed	0.973319	0.0117449	0.00957843	not differentially expressed
12386	Ctnna2	0.554352	0.256215	-0.127859	not differentially expressed	0.681114	0.16678	-0.159106	not differentially expressed	0.909097	0.0413896	0.0312471	not differentially expressed
12387	Ctnnb1	0.313922	0.503178	0.0949701	not differentially expressed	0.826561	0.0827252	0.055017	not differentially expressed	0.723124	0.140787	0.0399531	not differentially expressed
12388	Ctnnd1	0.849581	0.0707954	0.0555517	not differentially expressed	0.950875	0.0218765	0.0546803	not differentially expressed	0.997084	0.00126843	0.000871358	not differentially expressed
12389	Cav1	0.201257	0.696249	0.312029	not differentially expressed	0.990113	0.00431544	-0.0228659	not differentially expressed	0.158853	0.799004	0.334895	not differentially expressed
12390	Cav2	0.802932	0.0953211	0.12085	not differentially expressed	0.884831	0.0531395	-0.164038	not differentially expressed	0.416811	0.380061	0.284888	not differentially expressed
12391	Cav3	NA		-0.296195	not differentially expressed	NA		-0.590923	not differentially expressed	NA		0.294727	not differentially expressed
12393	Runx2	0.806064	0.0936304	0.189717	not differentially expressed	0.997814	0.00095031	0.0123144	not differentially expressed	0.800079	0.0968669	0.177403	not differentially expressed
12394	Runx1	0.69295	0.159298	-0.467368	not differentially expressed	0.586584	0.23167	0.890916	not differentially expressed	0.106176	0.973974	-1.35828	not differentially expressed
12395	Runx1t1	0.775716	0.110297	-0.184164	not differentially expressed	0.871817	0.0595748	-0.236176	not differentially expressed	0.939763	0.0269819	0.0520119	not differentially expressed
12396	Cbfa2t2	0.972149	0.0122672	-0.0177045	not differentially expressed	0.948481	0.0229712	-0.093593	not differentially expressed	0.861029	0.0649822	0.0758884	not differentially expressed
12398	Cbfa2t3	0.852392	0.0693608	0.154723	not differentially expressed	0.997814	0.00095031	-0.0117456	not differentially expressed	0.819958	0.0862084	0.166469	not differentially expressed
12400	Cbfb	0.584027	0.233567	0.230371	not differentially expressed	0.854645	0.0682143	0.190618	not differentially expressed	0.939809	0.0269605	0.0397527	not differentially expressed
12402	Cbl	0.388967	0.410087	0.268399	not differentially expressed	0.944132	0.0249672	-0.0890913	not differentially expressed	0.194875	0.710243	0.35749	not differentially expressed
12404	Cbln1	0.926302	0.0332474	-0.0496256	not differentially expressed	0.982828	0.00752229	0.0465395	not differentially expressed	0.819884	0.0862476	-0.0961651	not differentially expressed
12405	Cbln2	0.999736	0.000114549	-0.000218762	not differentially expressed	0.834837	0.0783982	0.187215	not differentially expressed	0.614204	0.211688	-0.187433	not differentially expressed
12406	Serpinh1	0.116888	0.93223	0.414804	not differentially expressed	0.763941	0.11694	0.204506	not differentially expressed	0.509039	0.293249	0.210298	not differentially expressed
12408	Cbr1	0.634172	0.197793	0.124252	not differentially expressed	0.759172	0.11966	0.150612	not differentially expressed	0.934663	0.0293451	-0.0263601	not differentially expressed
12409	Cbr2	NA		0.829665	not differentially expressed	NA		-0.533675	not differentially expressed	NA		1.36334	not differentially expressed
12411	Cbs	0.884665	0.053221	0.0457829	not differentially expressed	0.735931	0.133163	-0.151675	not differentially expressed	0.326617	0.485961	0.197458	not differentially expressed
12412	Cbx1	0.815406	0.0886259	-0.0562547	not differentially expressed	0.793359	0.10053	0.111072	not differentially expressed	0.321259	0.493145	-0.167327	not differentially expressed
12416	Cbx2	0.298758	0.52468	-0.460877	not differentially expressed	0.974901	0.0110396	0.0742858	not differentially expressed	0.197238	0.70501	-0.535162	not differentially expressed
12417	Cbx3	0.749976	0.124953	-0.198947	not differentially expressed	0.960274	0.0176051	-0.113907	not differentially expressed	0.895924	0.047729	-0.0850404	not differentially expressed
12418	Cbx4	0.617865	0.209106	-0.14713	not differentially expressed	0.478917	0.31974	0.270658	not differentially expressed	0.0489746	1.31003	-0.417788	decreased expression
12419	Cbx5	0.746936	0.126717	0.295079	not differentially expressed	NA		-0.115231	not differentially expressed	0.589409	0.229583	0.410311	not differentially expressed
12421	Rb1cc1	0.229318	0.639562	-0.197952	not differentially expressed	0.712901	0.146971	-0.134973	not differentially expressed	0.766877	0.115274	-0.0629793	not differentially expressed
12424	Cck	0.815406	0.0886259	-0.196779	not differentially expressed	0.984139	0.00694373	0.0772362	not differentially expressed	0.697945	0.156179	-0.274015	not differentially expressed
12425	Cckar	0.858485	0.0662671	0.193878	not differentially expressed	NA		-0.0255867	not differentially expressed	0.81398	0.0893865	0.219465	not differentially expressed
12426	Cckbr	0.936552	0.0284681	-0.0426946	not differentially expressed	0.936385	0.0285456	-0.107313	not differentially expressed	0.885557	0.0527833	0.0646179	not differentially expressed
12428	Ccna2	0.97624	0.0104434	0.0141658	not differentially expressed	0.999672	0.000142501	-0.000493367	not differentially expressed	0.971815	0.0124163	0.0146591	not differentially expressed
12442	Ccnb2	0.117733	0.929101	1.07549	not differentially expressed	NA		0.436579	not differentially expressed	0.418188	0.378628	0.638907	not differentially expressed
12443	Ccnd1	1.90461e-05	4.72019	0.779808	increased expression	0.344803	0.462428	0.336704	not differentially expressed	0.0518248	1.28546	0.443104	not differentially expressed
12444	Ccnd2	0.925311	0.0337122	0.0243807	not differentially expressed	0.363246	0.439799	0.196255	not differentially expressed	0.253723	0.59564	-0.171874	not differentially expressed
12445	Ccnd3	0.3326	0.478078	-0.203777	not differentially expressed	0.962757	0.0164833	0.0485257	not differentially expressed	0.189429	0.722552	-0.252302	not differentially expressed
12447	Ccne1	0.395694	0.40264	-0.201289	not differentially expressed	0.939608	0.0270535	-0.073271	not differentially expressed	0.616689	0.209934	-0.128018	not differentially expressed
12448	Ccne2	0.445288	0.351359	0.462424	not differentially expressed	0.798843	0.0975386	-0.35882	not differentially expressed	0.0977741	1.00978	0.821245	not differentially expressed
12449	Ccnf	0.937712	0.0279305	-0.0951962	not differentially expressed	0.983234	0.0073432	0.101983	not differentially expressed	0.837146	0.0771985	-0.197179	not differentially expressed
12450	Ccng1	0.634917	0.197283	0.142813	not differentially expressed	0.993207	0.00296009	0.0159566	not differentially expressed	0.660844	0.179901	0.126857	not differentially expressed
12452	Ccng2	0.473352	0.324816	-0.325152	not differentially expressed	0.997518	0.00107916	0.0163567	not differentially expressed	0.420196	0.376548	-0.341509	not differentially expressed
12453	Ccni	0.940242	0.0267602	0.0216116	not differentially expressed	0.925872	0.033449	-0.0643552	not differentially expressed	0.674641	0.170927	0.0859668	not differentially expressed
12454	Ccnk	0.953579	0.0206433	-0.0212917	not differentially expressed	0.886871	0.0521397	0.102962	not differentially expressed	0.618287	0.20881	-0.124254	not differentially expressed
12455	Ccnt1	0.712052	0.147489	-0.178597	not differentially expressed	0.789512	0.102641	-0.246701	not differentially expressed	0.89844	0.046511	0.0681039	not differentially expressed
12457	Noct	0.066656	1.17616	-0.401335	not differentially expressed	0.990113	0.00431544	-0.0248708	not differentially expressed	0.0957179	1.01901	-0.376464	not differentially expressed
12458	Ccr6	0.35223	0.453173	-0.662117	not differentially expressed	0.983234	0.0073432	0.0984	not differentially expressed	0.25094	0.600429	-0.760517	not differentially expressed
12460	Ccs	0.703101	0.152982	-0.117228	not differentially expressed	0.972448	0.0121338	-0.0449251	not differentially expressed	0.817205	0.0876692	-0.0723033	not differentially expressed
12461	Cct2	0.243308	0.613843	-0.175034	not differentially expressed	0.997814	0.00095031	0.0037698	not differentially expressed	0.222942	0.651808	-0.178804	not differentially expressed
12462	Cct3	0.925881	0.0334447	-0.0169731	not differentially expressed	0.894969	0.0481922	0.0491717	not differentially expressed	0.592223	0.227514	-0.0661448	not differentially expressed
12464	Cct4	0.981129	0.00827407	0.00537019	not differentially expressed	0.991446	0.00373089	0.0110786	not differentially expressed	0.978641	0.00937657	-0.00570838	not differentially expressed
12465	Cct5	0.115006	0.93928	-0.207113	not differentially expressed	0.590657	0.228665	0.141939	not differentially expressed	0.00232783	2.63305	-0.349053	decreased expression
12466	Cct6a	0.00557703	2.2536	-0.180326	decreased expression	0.577102	0.238748	-0.0817875	not differentially expressed	0.212234	0.673184	-0.0985381	not differentially expressed
12468	Cct7	0.346784	0.459941	-0.134392	not differentially expressed	0.962757	0.0164833	-0.0329642	not differentially expressed	0.49596	0.304553	-0.101427	not differentially expressed
12469	Cct8	0.0536662	1.2703	-0.177716	not differentially expressed	0.974199	0.0113522	0.0187639	not differentially expressed	0.0307136	1.51267	-0.19648	decreased expression
12475	Cd14	0.0175605	1.75546	0.547369	increased expression	0.655	0.183759	0.248304	not differentially expressed	0.281445	0.550607	0.299065	not differentially expressed
12476	Cd151	0.398377	0.399706	0.171795	not differentially expressed	0.759172	0.11966	0.135898	not differentially expressed	0.895924	0.047729	0.0358974	not differentially expressed
12478	Cd19	NA		0.696299	not differentially expressed	NA		-0.245145	not differentially expressed	NA		0.941444	not differentially expressed
12479	Cd1d1	NA		0.397029	not differentially expressed	NA		0.125869	not differentially expressed	NA		0.27116	not differentially expressed
12488	Cd2ap	0.961417	0.0170884	-0.012736	not differentially expressed	0.995481	0.00196703	0.00796621	not differentially expressed	0.931127	0.0309912	-0.0207022	not differentially expressed
12489	Cd33	0.589384	0.229602	0.408158	not differentially expressed	0.928016	0.0324447	-0.234755	not differentially expressed	0.311212	0.506944	0.642913	not differentially expressed
12490	Cd34	0.582439	0.23475	0.483173	not differentially expressed	0.986742	0.00579636	0.0878673	not differentially expressed	0.651949	0.185786	0.395305	not differentially expressed
12491	Cd36	0.865999	0.0624827	-0.254981	not differentially expressed	NA		-0.0795753	not differentially expressed	NA		-0.175406	not differentially expressed
12492	Scarb2	0.865657	0.0626541	-0.0363045	not differentially expressed	0.649082	0.187701	-0.124613	not differentially expressed	0.57387	0.241187	0.0883087	not differentially expressed
12493	Cd37	0.5358	0.270998	0.209122	not differentially expressed	0.884831	0.0531395	0.142148	not differentially expressed	0.871471	0.059747	0.0669742	not differentially expressed
12494	Cd38	0.870993	0.0599856	-0.055278	not differentially expressed	0.992951	0.003072	-0.0145562	not differentially expressed	0.897221	0.0471006	-0.0407218	not differentially expressed
12495	Entpd1	0.974652	0.0111503	-0.015865	not differentially expressed	0.869639	0.0606609	0.158777	not differentially expressed	0.625865	0.203519	-0.174642	not differentially expressed
12496	Entpd2	0.295568	0.529342	-0.248627	not differentially expressed	0.594315	0.225983	-0.226667	not differentially expressed	0.948541	0.022944	-0.0219597	not differentially expressed
12497	Entpd6	0.510961	0.291612	0.078271	not differentially expressed	0.927237	0.032809	0.039165	not differentially expressed	0.769167	0.113979	0.0391059	not differentially expressed
12499	Entpd5	0.924608	0.0340424	0.0504827	not differentially expressed	0.894535	0.0484026	-0.143892	not differentially expressed	0.587879	0.230712	0.194375	not differentially expressed
12503	Cd247	0.812433	0.0902125	-0.124969	not differentially expressed	0.961705	0.0169582	-0.0893687	not differentially expressed	0.947477	0.0234314	-0.0355999	not differentially expressed
12504	Cd4	0.967116	0.0145213	0.0552116	not differentially expressed	NA		-0.067432	not differentially expressed	NA		0.122644	not differentially expressed
12505	Cd44	0.894981	0.0481862	0.0732222	not differentially expressed	0.762113	0.117981	-0.241826	not differentially expressed	0.369453	0.432441	0.315048	not differentially expressed
12506	Cd48	0.819056	0.0866862	0.216043	not differentially expressed	NA		0.187758	not differentially expressed	0.977675	0.00980533	0.0282856	not differentially expressed
12508	Cd53	0.648676	0.187972	0.225543	not differentially expressed	0.595608	0.22504	0.383333	not differentially expressed	0.752204	0.123664	-0.15779	not differentially expressed
12512	Cd63	0.0215294	1.66697	0.323852	increased expression	0.524033	0.280641	0.178697	not differentially expressed	0.412914	0.38414	0.145154	not differentially expressed
12514	Cd68	0.874527	0.058227	-0.0376769	not differentially expressed	0.139942	0.854052	0.258628	not differentially expressed	0.0223518	1.65069	-0.296305	decreased expression
12517	Cd72	0.968897	0.0137223	-0.0735433	not differentially expressed	NA		0.284364	not differentially expressed	0.820781	0.0857726	-0.357907	not differentially expressed
12520	Cd81	0.223707	0.650321	0.164352	not differentially expressed	0.99055	0.00412347	0.0121386	not differentially expressed	0.260641	0.583958	0.152213	not differentially expressed
12521	Cd82	0.628472	0.201714	0.106637	not differentially expressed	0.982947	0.00746969	0.0257548	not differentially expressed	0.710287	0.148566	0.0808819	not differentially expressed
12522	Cd83	0.772749	0.111961	-0.111887	not differentially expressed	0.974199	0.0113522	0.0497384	not differentially expressed	0.614204	0.211688	-0.161625	not differentially expressed
12523	Cd84	0.906255	0.0427498	0.0702585	not differentially expressed	0.26534	0.576198	0.521684	not differentially expressed	0.194493	0.711096	-0.451426	not differentially expressed
12524	Cd86	0.986364	0.00596289	-0.0102381	not differentially expressed	0.791179	0.101725	0.249503	not differentially expressed	0.535832	0.270972	-0.259741	not differentially expressed
12526	Cd8b1	0.84576	0.0727528	0.0692059	not differentially expressed	0.422444	0.374231	0.282042	not differentially expressed	0.386657	0.412675	-0.212836	not differentially expressed
12527	Cd9	0.185424	0.731834	0.241115	not differentially expressed	0.991737	0.00360368	-0.0140713	not differentially expressed	0.154104	0.812186	0.255187	not differentially expressed
12530	Cdc25a	0.49468	0.305676	-0.220396	not differentially expressed	0.979177	0.00913879	0.045404	not differentially expressed	0.364426	0.438391	-0.2658	not differentially expressed
12531	Cdc25b	0.71068	0.148326	0.397864	not differentially expressed	NA		-0.0606463	not differentially expressed	0.623217	0.205361	0.45851	not differentially expressed
12532	Cdc25c	0.393055	0.405547	0.832789	not differentially expressed	NA		0.366579	not differentially expressed	NA		0.46621	not differentially expressed
12534	Cdk1	0.480977	0.317876	0.793424	not differentially expressed	NA		0.0779666	not differentially expressed	NA		0.715457	not differentially expressed
12537	Cdk11b	0.0167626	1.77566	0.242934	increased expression	0.360047	0.443641	0.15875	not differentially expressed	0.544214	0.26423	0.0841834	not differentially expressed
12539	Cdc37	0.498878	0.302006	0.0940877	not differentially expressed	0.386799	0.412515	0.153309	not differentially expressed	0.690625	0.160758	-0.0592209	not differentially expressed
12540	Cdc42	0.844386	0.073459	-0.0350486	not differentially expressed	0.722937	0.140899	0.0937095	not differentially expressed	0.274385	0.56164	-0.128758	not differentially expressed
12544	Cdc45	0.940289	0.0267388	0.0305189	not differentially expressed	0.791179	0.101725	0.164509	not differentially expressed	0.647009	0.18909	-0.13399	not differentially expressed
12545	Cdc7	0.894156	0.0485865	0.0785996	not differentially expressed	0.763935	0.116943	0.260969	not differentially expressed	0.678225	0.168626	-0.182369	not differentially expressed
12549	Arhgap31	0.0625626	1.20369	0.502566	not differentially expressed	0.963481	0.0161568	-0.070328	not differentially expressed	0.0280681	1.55179	0.572894	increased expression
12550	Cdh1	1.51806e-07	6.81871	1.91651	increased expression	0.716282	0.144916	0.423508	not differentially expressed	0.000293027	3.53309	1.493	increased expression
12552	Cdh11	0.240802	0.61834	-0.218138	not differentially expressed	0.927049	0.0328973	0.0709118	not differentially expressed	0.0914352	1.03889	-0.28905	not differentially expressed
12554	Cdh13	0.787843	0.10356	-0.0894145	not differentially expressed	0.667212	0.175736	0.204975	not differentially expressed	0.185898	0.730724	-0.29439	not differentially expressed
12555	Cdh15	0.811778	0.0905629	-0.483647	not differentially expressed	0.96444	0.0157249	0.326149	not differentially expressed	0.621865	0.206304	-0.809796	not differentially expressed
12556	Cdh16	NA		1.42437	not differentially expressed	NA		0.237391	not differentially expressed	NA		1.18698	not differentially expressed
12558	Cdh2	0.155627	0.807915	-0.215521	not differentially expressed	0.925326	0.0337051	-0.061459	not differentially expressed	0.352057	0.453387	-0.154062	not differentially expressed
12561	Cdh4	0.626585	0.20302	0.127748	not differentially expressed	0.990568	0.00411572	-0.0179867	not differentially expressed	0.541008	0.266796	0.145735	not differentially expressed
12562	Cdh5	1.51806e-07	6.81871	1.26732	increased expression	0.451549	0.345295	0.396726	not differentially expressed	0.00223056	2.65159	0.870591	increased expression
12563	Cdh6	0.921164	0.0356632	0.108979	not differentially expressed	0.972453	0.0121316	0.124575	not differentially expressed	0.98596	0.00614089	-0.0155958	not differentially expressed
12564	Cdh8	0.446291	0.350382	-0.199227	not differentially expressed	0.974199	0.0113522	0.0429017	not differentially expressed	0.312794	0.504741	-0.242128	not differentially expressed
12565	Cdh9	0.739456	0.131087	0.257225	not differentially expressed	0.933924	0.0296886	0.199326	not differentially expressed	0.945705	0.0242442	0.0578997	not differentially expressed
12566	Cdk2	0.524504	0.280251	0.218359	not differentially expressed	0.990568	0.00411572	0.0249693	not differentially expressed	0.567468	0.246059	0.193389	not differentially expressed
12567	Cdk4	0.960811	0.0173618	0.0112105	not differentially expressed	0.930075	0.0314822	0.0485499	not differentially expressed	0.837331	0.0771027	-0.0373394	not differentially expressed
12568	Cdk5	0.43516	0.361351	-0.25199	not differentially expressed	0.958883	0.0182344	0.0752982	not differentially expressed	0.256805	0.590397	-0.327288	not differentially expressed
12569	Cdk5r1	0.624849	0.204225	-0.0977447	not differentially expressed	0.986475	0.00591393	-0.020395	not differentially expressed	0.691999	0.159895	-0.0773497	not differentially expressed
12570	Cdk5r2	0.967253	0.01446	0.0141731	not differentially expressed	0.918683	0.0368342	0.0873204	not differentially expressed	0.79776	0.0981277	-0.0731473	not differentially expressed
12571	Cdk6	0.932177	0.0305017	0.13479	not differentially expressed	NA		0.315563	not differentially expressed	NA		-0.180773	not differentially expressed
12572	Cdk7	0.587513	0.230983	-0.19736	not differentially expressed	0.998535	0.000636885	-0.00256311	not differentially expressed	0.569715	0.244342	-0.194797	not differentially expressed
12575	Cdkn1a	0.764541	0.116599	0.254349	not differentially expressed	0.93112	0.0309946	0.215149	not differentially expressed	0.96544	0.0152747	0.0392002	not differentially expressed
12576	Cdkn1b	0.936331	0.0285706	-0.0232045	not differentially expressed	0.988302	0.00511033	-0.0185054	not differentially expressed	0.98481	0.00664772	-0.00469909	not differentially expressed
12577	Cdkn1c	0.12863	0.890657	0.766962	not differentially expressed	0.299695	0.52332	0.751941	not differentially expressed	0.98481	0.00664772	0.0150209	not differentially expressed
12579	Cdkn2b	0.852252	0.0694318	0.169945	not differentially expressed	0.279554	0.553534	0.862587	not differentially expressed	0.243114	0.614189	-0.692642	not differentially expressed
12580	Cdkn2c	0.231901	0.634697	0.559556	not differentially expressed	0.863624	0.0636755	0.248132	not differentially expressed	0.565024	0.247933	0.311424	not differentially expressed
12581	Cdkn2d	0.968953	0.0136974	0.00935659	not differentially expressed	0.306352	0.513779	0.207273	not differentially expressed	0.16307	0.787625	-0.197916	not differentially expressed
12583	Cdo1	0.0404273	1.39333	-0.585255	decreased expression	0.692899	0.15933	-0.278811	not differentially expressed	0.366559	0.435856	-0.306445	not differentially expressed
12585	Cdr2	0.338848	0.469996	-0.355873	not differentially expressed	0.730578	0.136333	-0.275548	not differentially expressed	0.872878	0.0590465	-0.0803253	not differentially expressed
12589	Ift81	0.94877	0.022839	-0.0229135	not differentially expressed	0.288234	0.540255	-0.29604	not differentially expressed	0.173635	0.760363	0.273127	not differentially expressed
12593	Cdyl	0.464587	0.332933	-0.218811	not differentially expressed	0.916804	0.0377234	-0.108672	not differentially expressed	0.740765	0.13032	-0.110139	not differentially expressed
12606	Cebpa	0.746593	0.126916	-0.197971	not differentially expressed	0.831855	0.0799523	0.26547	not differentially expressed	0.303417	0.51796	-0.463441	not differentially expressed
12607	Cebpz	0.0745202	1.12773	-0.354941	not differentially expressed	0.99342	0.00286726	0.0133531	not differentially expressed	0.0664122	1.17775	-0.368294	not differentially expressed
12608	Cebpb	0.996385	0.00157269	0.0091997	not differentially expressed	NA		0.115684	not differentially expressed	NA		-0.106484	not differentially expressed
12609	Cebpd	0.502671	0.298716	-0.740644	not differentially expressed	NA		0.516105	not differentially expressed	0.178245	0.748982	-1.25675	not differentially expressed
12611	Cebpg	0.000361207	3.44224	-0.514058	decreased expression	0.682385	0.165971	0.169473	not differentially expressed	1.63201e-06	5.78728	-0.683531	decreased expression
12614	Celsr1	0.838616	0.0764368	0.120406	not differentially expressed	0.989901	0.00440829	0.0403665	not differentially expressed	0.889135	0.0510325	0.0800398	not differentially expressed
12616	Cenpb	0.937741	0.0279172	0.0354108	not differentially expressed	0.722506	0.141159	0.212676	not differentially expressed	0.562913	0.249559	-0.177265	not differentially expressed
12617	Cenpc1	0.565534	0.247541	0.101848	not differentially expressed	0.0848821	1.07118	-0.277612	not differentially expressed	0.00133044	2.876	0.37946	increased expression
12623	Ces1g	NA		-0.230887	not differentially expressed	NA		-0.716835	not differentially expressed	NA		0.485948	not differentially expressed
12626	Cetn3	0.737526	0.132223	-0.075751	not differentially expressed	0.778193	0.108913	0.114398	not differentially expressed	0.242861	0.614642	-0.190149	not differentially expressed
12628	Cfh	0.00698516	2.15582	1.1175	increased expression	0.408985	0.388293	0.629008	not differentially expressed	0.359575	0.444211	0.488496	not differentially expressed
12630	Cfi	0.815406	0.0886259	0.314373	not differentially expressed	0.841179	0.0751117	0.528941	not differentially expressed	0.871471	0.059747	-0.214568	not differentially expressed
12631	Cfl1	0.905439	0.0431408	-0.0187617	not differentially expressed	0.950217	0.0221773	0.0272728	not differentially expressed	0.690232	0.161005	-0.0460344	not differentially expressed
12632	Cfl2	0.577172	0.238695	-0.108482	not differentially expressed	0.989901	0.00440829	-0.0167717	not differentially expressed	0.630615	0.200235	-0.0917101	not differentially expressed
12633	Cflar	0.481631	0.317286	0.305433	not differentially expressed	0.983686	0.00714333	0.051929	not differentially expressed	0.5633	0.24926	0.253504	not differentially expressed
12638	Cftr	0.0437214	1.35931	1.20985	increased expression	0.886743	0.0522024	0.325732	not differentially expressed	0.178245	0.748982	0.884115	not differentially expressed
12640	Cga	0.966011	0.015018	0.11443	not differentially expressed	0.95934	0.0180276	0.398615	not differentially expressed	0.901054	0.045249	-0.284184	not differentially expressed
12642	Ch25h	0.966319	0.0148794	-0.0578412	not differentially expressed	NA		0.737325	not differentially expressed	NA		-0.795166	not differentially expressed
12643	Chad	0.529969	0.275749	0.582146	not differentially expressed	NA		0.210285	not differentially expressed	0.707302	0.150395	0.371861	not differentially expressed
12647	Chat	NA		-0.0635452	not differentially expressed	NA		-0.58012	not differentially expressed	NA		0.516575	not differentially expressed
12648	Chd1	0.0897836	1.0468	-0.320677	not differentially expressed	0.997518	0.00107916	-0.00804882	not differentially expressed	0.107138	0.970055	-0.312628	not differentially expressed
12649	Chek1	0.905841	0.0429478	-0.0493622	not differentially expressed	0.949	0.0227339	-0.0723707	not differentially expressed	0.949981	0.022285	0.0230085	not differentially expressed
12651	Chkb	0.143947	0.841796	0.25644	not differentially expressed	0.974199	0.0113522	0.0333233	not differentially expressed	0.221274	0.65507	0.223116	not differentially expressed
12652	Chga	0.826082	0.082977	0.073638	not differentially expressed	0.97189	0.0123827	0.0441754	not differentially expressed	0.933431	0.0299179	0.0294625	not differentially expressed
12653	Chgb	0.600112	0.221768	-0.129578	not differentially expressed	0.990113	0.00431544	-0.0193155	not differentially expressed	0.651422	0.186138	-0.110262	not differentially expressed
12654	Chil1	0.306016	0.514255	0.420592	not differentially expressed	0.887002	0.0520755	0.190681	not differentially expressed	0.621686	0.206429	0.229911	not differentially expressed
12659	Ovgp1	NA		0.357892	not differentially expressed	NA		-0.879813	not differentially expressed	NA		1.2377	not differentially expressed
12660	Chka	0.437178	0.359342	0.132872	not differentially expressed	0.647283	0.188906	-0.140744	not differentially expressed	0.0441498	1.35507	0.273616	increased expression
12661	Chl1	0.141886	0.848061	-0.313219	not differentially expressed	0.991737	0.00360368	0.016098	not differentially expressed	0.119863	0.921315	-0.329317	not differentially expressed
12662	Chm	0.372511	0.428861	-0.193735	not differentially expressed	0.997814	0.00095031	-0.00288355	not differentially expressed	0.361829	0.441497	-0.190851	not differentially expressed
12663	Chml	0.628384	0.201775	-0.216193	not differentially expressed	0.993406	0.00287309	-0.0228716	not differentially expressed	0.652976	0.185103	-0.193321	not differentially expressed
12667	Chrd	0.295772	0.529042	0.515063	not differentially expressed	0.990568	0.00411572	-0.0403588	not differentially expressed	0.235706	0.62763	0.555422	not differentially expressed
12669	Chrm1	0.414078	0.382918	-0.294101	not differentially expressed	0.997518	0.00107916	-0.0133478	not differentially expressed	0.417892	0.378936	-0.280754	not differentially expressed
12671	Chrm3	0.681616	0.16646	0.166317	not differentially expressed	0.986475	0.00591393	-0.0389496	not differentially expressed	0.563712	0.248943	0.205267	not differentially expressed
12672	Chrm4	0.556418	0.254599	-0.395288	not differentially expressed	0.939608	0.0270535	0.192161	not differentially expressed	0.310728	0.50762	-0.587449	not differentially expressed
12675	Chuk	0.749787	0.125062	-0.116986	not differentially expressed	0.516225	0.287161	-0.286922	not differentially expressed	0.575965	0.239604	0.169937	not differentially expressed
12677	Vsx2	0.80622	0.0935464	0.340423	not differentially expressed	NA		0.120247	not differentially expressed	NA		0.220176	not differentially expressed
12683	Cidea	0.815406	0.0886259	-0.0710053	not differentially expressed	0.94085	0.0264797	0.0681317	not differentially expressed	0.557918	0.25343	-0.139137	not differentially expressed
12686	Elovl3	0.908939	0.0414655	-0.128109	not differentially expressed	NA		0.277076	not differentially expressed	0.610449	0.214351	-0.405185	not differentially expressed
12695	Patj	0.911963	0.0400228	0.0626087	not differentially expressed	0.771924	0.112425	-0.236206	not differentially expressed	0.399432	0.398557	0.298815	not differentially expressed
12696	Cirbp	0.689914	0.161205	0.0685925	not differentially expressed	0.974199	0.0113522	0.0240484	not differentially expressed	0.798025	0.0979833	0.0445441	not differentially expressed
12700	Cish	0.0961887	1.01688	-0.660676	not differentially expressed	0.831855	0.0799523	-0.258789	not differentially expressed	0.365588	0.437008	-0.401887	not differentially expressed
12702	Socs3	0.197254	0.704975	-0.825928	not differentially expressed	0.962757	0.0164833	0.160892	not differentially expressed	0.107561	0.968346	-0.98682	not differentially expressed
12703	Socs1	NA		-0.45118	not differentially expressed	NA		-0.627686	not differentially expressed	NA		0.176506	not differentially expressed
12704	Cit	0.585405	0.232544	0.115974	not differentially expressed	0.521296	0.282915	-0.18815	not differentially expressed	0.0507549	1.29452	0.304124	not differentially expressed
12705	Cited1	0.93315	0.0300484	-0.0441782	not differentially expressed	0.967512	0.0143438	0.0652624	not differentially expressed	0.783174	0.106142	-0.109441	not differentially expressed
12709	Ckb	0.140654	0.851849	0.225605	not differentially expressed	0.997518	0.00107916	-0.0068421	not differentially expressed	0.12778	0.893538	0.232448	not differentially expressed
12716	Ckmt1	0.31088	0.507407	-0.141607	not differentially expressed	0.953825	0.0205312	-0.0361063	not differentially expressed	0.469319	0.328532	-0.105501	not differentially expressed
12721	Coro1a	0.68321	0.165446	0.358356	not differentially expressed	0.735542	0.133393	0.522505	not differentially expressed	0.862531	0.0642255	-0.164149	not differentially expressed
12723	Clcn1	0.546908	0.262086	0.969758	not differentially expressed	NA		-0.291225	not differentially expressed	NA		1.26098	not differentially expressed
12724	Clcn2	0.316509	0.499614	0.174256	not differentially expressed	0.986742	0.00579636	-0.0201367	not differentially expressed	0.234145	0.630515	0.194393	not differentially expressed
12725	Clcn3	0.807104	0.0930704	-0.0644614	not differentially expressed	0.951037	0.0218024	0.0510552	not differentially expressed	0.58091	0.235891	-0.115517	not differentially expressed
12727	Clcn4	0.902294	0.0446521	-0.040794	not differentially expressed	0.337721	0.471443	-0.268727	not differentially expressed	0.247217	0.606922	0.227933	not differentially expressed
12728	Clcn5	0.965638	0.0151859	-0.0208563	not differentially expressed	0.352693	0.452603	0.367954	not differentially expressed	0.139906	0.854165	-0.38881	not differentially expressed
12729	Clns1a	0.0823141	1.08453	-0.190866	not differentially expressed	0.857847	0.0665901	0.0668211	not differentially expressed	0.0122817	1.91074	-0.257687	decreased expression
12737	Cldn1	0.300375	0.522336	1.13567	not differentially expressed	NA		1.328	not differentially expressed	NA		-0.192328	not differentially expressed
12739	Cldn3	0.196317	0.707041	0.68642	not differentially expressed	0.951037	0.0218024	0.153983	not differentially expressed	0.342828	0.464924	0.532437	not differentially expressed
12741	Cldn5	4.04918e-09	8.39263	1.04358	increased expression	0.402291	0.39546	0.321246	not differentially expressed	0.000485395	3.3139	0.722333	increased expression
12745	Clgn	0.695836	0.157493	-0.239867	not differentially expressed	0.983234	0.0073432	0.0672571	not differentially expressed	0.567468	0.246059	-0.307124	not differentially expressed
12747	Clk1	0.000132399	3.87811	-0.437574	decreased expression	0.771924	0.112425	0.110428	not differentially expressed	1.86893e-06	5.72841	-0.548002	decreased expression
12748	Clk2	0.431807	0.36471	0.262316	not differentially expressed	0.956239	0.0194336	0.0785484	not differentially expressed	0.598653	0.222825	0.183768	not differentially expressed
12750	Clk4	0.033434	1.47581	-0.287506	decreased expression	0.990113	0.00431544	0.0159356	not differentially expressed	0.0259545	1.58579	-0.303442	decreased expression
12751	Tpp1	0.390706	0.40815	-0.119213	not differentially expressed	0.986742	0.00579636	-0.0155337	not differentially expressed	0.451515	0.345328	-0.10368	not differentially expressed
12752	Cln3	0.163836	0.785592	0.255757	not differentially expressed	0.59045	0.228817	0.191765	not differentially expressed	0.802698	0.0954477	0.0639925	not differentially expressed
12753	Clock	0.888243	0.0514684	-0.0624941	not differentially expressed	0.988355	0.00508702	-0.0302183	not differentially expressed	0.938924	0.0273694	-0.0322758	not differentially expressed
12757	Clta	0.989751	0.00447395	-0.00322457	not differentially expressed	0.486216	0.313171	0.170328	not differentially expressed	0.245987	0.609087	-0.173552	not differentially expressed
12759	Clu	0.406715	0.39071	0.223033	not differentially expressed	0.0711841	1.14762	0.476471	not differentially expressed	0.312794	0.504741	-0.253438	not differentially expressed
12764	Cmas	0.829689	0.0810848	-0.0545414	not differentially expressed	0.991405	0.00374909	0.0135893	not differentially expressed	0.7528	0.123321	-0.0681307	not differentially expressed
12767	Cxcr4	0.0014273	2.84548	-1.14341	decreased expression	0.880009	0.0555127	-0.239578	not differentially expressed	0.0225965	1.64596	-0.903832	decreased expression
12768	Ccr1	0.978632	0.00938068	-0.0297885	not differentially expressed	NA		0.196586	not differentially expressed	0.798025	0.0979833	-0.226374	not differentially expressed
12769	Ccr9	4.20468e-07	6.37627	1.50372	increased expression	0.662276	0.178961	0.379341	not differentially expressed	0.00101467	2.99367	1.12438	increased expression
12772	Ccr2	0.708271	0.1498	0.308187	not differentially expressed	0.436541	0.359974	0.744063	not differentially expressed	0.543616	0.264708	-0.435876	not differentially expressed
12777	Ccr10	0.793099	0.100673	0.254197	not differentially expressed	NA		0.422784	not differentially expressed	0.859675	0.0656655	-0.168587	not differentially expressed
12778	Ackr3	0.102283	0.990197	-0.480696	not differentially expressed	0.96444	0.0157249	0.075123	not differentially expressed	0.0526743	1.2784	-0.555819	not differentially expressed
12780	Abcc2	0.922344	0.035107	0.181244	not differentially expressed	NA		-0.612942	not differentially expressed	0.508276	0.2939	0.794186	not differentially expressed
12785	Cnbp	0.475726	0.322643	-0.109643	not differentially expressed	0.841597	0.0748959	0.0784218	not differentially expressed	0.144043	0.841507	-0.188065	not differentially expressed
12789	Cnga2	NA		-0.34633	not differentially expressed	NA		0.214728	not differentially expressed	NA		-0.561058	not differentially expressed
12790	Cnga3	0.948167	0.0231153	-0.0509763	not differentially expressed	0.967512	0.0143438	0.0975739	not differentially expressed	0.807285	0.0929731	-0.14855	not differentially expressed
12793	Cnih1	0.275492	0.559891	-0.159259	not differentially expressed	0.997814	0.00095031	-0.00289425	not differentially expressed	0.271019	0.567	-0.156365	not differentially expressed
12794	Cnih2	0.474078	0.324151	-0.179097	not differentially expressed	0.967328	0.0144261	0.0490615	not differentially expressed	0.31211	0.505692	-0.228159	not differentially expressed
12795	Plk3	0.421509	0.375193	-0.241491	not differentially expressed	0.922679	0.0349494	-0.107993	not differentially expressed	0.686193	0.163554	-0.133497	not differentially expressed
12797	Cnn1	0.672686	0.172187	0.676353	not differentially expressed	NA		-1.22872	not differentially expressed	0.0868834	1.06106	1.90507	not differentially expressed
12798	Cnn2	0.417686	0.37915	0.417026	not differentially expressed	0.905639	0.0430449	0.203048	not differentially expressed	0.712563	0.147177	0.213979	not differentially expressed
12799	Cnp	0.279249	0.554009	0.261408	not differentially expressed	0.808171	0.0924968	0.1532	not differentially expressed	0.710287	0.148566	0.108208	not differentially expressed
12801	Cnr1	0.978514	0.009433	0.00930363	not differentially expressed	0.979174	0.00914016	0.0332409	not differentially expressed	0.939154	0.0272632	-0.0239372	not differentially expressed
12803	Cntf	0.960811	0.0173618	0.03677	not differentially expressed	0.912786	0.039631	-0.181383	not differentially expressed	0.678614	0.168377	0.218153	not differentially expressed
12804	Cntfr	0.453987	0.342957	-0.140041	not differentially expressed	0.779933	0.107943	-0.114998	not differentially expressed	0.921893	0.0353193	-0.0250432	not differentially expressed
12805	Cntn1	0.0689388	1.16154	-0.26257	not differentially expressed	0.928162	0.0323762	-0.0608231	not differentially expressed	0.198295	0.702688	-0.201747	not differentially expressed
12807	Hps3	0.912268	0.0398775	0.063234	not differentially expressed	0.983738	0.00712066	-0.0464893	not differentially expressed	0.809149	0.0919716	0.109723	not differentially expressed
12808	Cobl	0.222746	0.65219	0.221004	not differentially expressed	0.972201	0.0122438	0.0350984	not differentially expressed	0.316374	0.499799	0.185906	not differentially expressed
12810	Coch	0.276827	0.557792	0.366135	not differentially expressed	0.764571	0.116582	0.235676	not differentially expressed	0.756217	0.121353	0.130459	not differentially expressed
12812	Coil	0.760869	0.11869	-0.100082	not differentially expressed	0.989385	0.00463485	-0.0247366	not differentially expressed	0.808701	0.092212	-0.0753457	not differentially expressed
12813	Col10a1	NA		0.507487	not differentially expressed	NA		-0.817614	not differentially expressed	NA		1.3251	not differentially expressed
12814	Col11a1	0.9948	0.00226429	-0.00345684	not differentially expressed	0.824443	0.0838391	-0.171407	not differentially expressed	0.606904	0.21688	0.16795	not differentially expressed
12815	Col11a2	0.125601	0.901008	0.45324	not differentially expressed	0.939608	0.0270535	0.106405	not differentially expressed	0.273555	0.562955	0.346835	not differentially expressed
12816	Col12a1	0.000553158	3.25715	1.15189	increased expression	0.209173	0.679493	0.692298	not differentially expressed	0.308654	0.510528	0.459592	not differentially expressed
12817	Col13a1	0.972149	0.0122672	-0.0202178	not differentially expressed	0.860642	0.0651773	-0.187172	not differentially expressed	0.695486	0.157711	0.166955	not differentially expressed
12818	Col14a1	0.421783	0.374911	0.623056	not differentially expressed	0.997518	0.00107916	-0.0236574	not differentially expressed	0.381547	0.418452	0.646714	not differentially expressed
12819	Col15a1	0.94107	0.0263781	0.0599426	not differentially expressed	0.987208	0.00559116	-0.0548844	not differentially expressed	0.86503	0.0629688	0.114827	not differentially expressed
12821	Col17a1	0.689704	0.161337	0.457567	not differentially expressed	NA		-0.332711	not differentially expressed	0.382425	0.417454	0.790278	not differentially expressed
12822	Col18a1	0.000238103	3.62323	0.70171	increased expression	0.740743	0.130332	0.195185	not differentially expressed	0.0230997	1.63639	0.506525	increased expression
12823	Col19a1	0.854619	0.0682277	-0.196784	not differentially expressed	0.996483	0.00153018	-0.0313146	not differentially expressed	0.862531	0.0642255	-0.16547	not differentially expressed
12824	Col2a1	0.809541	0.0917613	-0.185013	not differentially expressed	0.778346	0.108827	-0.364457	not differentially expressed	0.796315	0.0989149	0.179444	not differentially expressed
12825	Col3a1	5.82977e-10	9.23435	1.25846	increased expression	0.69498	0.158028	0.253567	not differentially expressed	1.28673e-05	4.89051	1.00489	increased expression
12826	Col4a1	0.096636	1.01486	0.48623	not differentially expressed	0.997518	0.00107916	-0.00956926	not differentially expressed	0.0941418	1.02622	0.495799	not differentially expressed
12827	Col4a2	0.0781152	1.10726	0.401715	not differentially expressed	0.997814	0.00095031	-0.00424094	not differentially expressed	0.0794078	1.10014	0.405956	not differentially expressed
12828	Col4a3	0.387009	0.412279	0.389994	not differentially expressed	0.992795	0.00314028	-0.0282779	not differentially expressed	0.324599	0.488653	0.418272	not differentially expressed
12829	Col4a4	0.966319	0.0148794	0.0314496	not differentially expressed	0.535969	0.270861	-0.452171	not differentially expressed	0.260276	0.584565	0.483621	not differentially expressed
12830	Col4a5	0.979962	0.00879069	0.0147155	not differentially expressed	0.98361	0.00717719	-0.0478611	not differentially expressed	0.903895	0.043882	0.0625767	not differentially expressed
12831	Col5a1	0.0776966	1.1096	0.29821	not differentially expressed	0.689973	0.161168	-0.159047	not differentially expressed	0.00253141	2.59664	0.457258	increased expression
12832	Col5a2	0.00878828	2.0561	0.708518	increased expression	0.752927	0.123247	0.243723	not differentially expressed	0.138941	0.857169	0.464794	not differentially expressed
12833	Col6a1	8.24105e-19	18.084	1.00357	increased expression	0.683318	0.165377	0.151106	not differentially expressed	4.34827e-12	11.3617	0.852461	increased expression
12834	Col6a2	1.65646e-19	18.7808	1.5646	increased expression	0.584076	0.23353	0.267711	not differentially expressed	4.61384e-12	11.3359	1.29689	increased expression
12835	Col6a3	0.439385	0.357155	1.059	not differentially expressed	0.996255	0.00162949	0.0592754	not differentially expressed	0.454275	0.342681	0.999725	not differentially expressed
12836	Col7a1	0.10097	0.99581	0.41146	not differentially expressed	0.967604	0.0143024	0.0565094	not differentially expressed	0.176822	0.752464	0.354951	not differentially expressed
12837	Col8a1	0.157578	0.802506	0.907912	not differentially expressed	0.817585	0.0874673	0.419405	not differentially expressed	0.524711	0.28008	0.488508	not differentially expressed
12839	Col9a1	0.865657	0.0626541	0.0704101	not differentially expressed	0.758196	0.120219	-0.192251	not differentially expressed	0.331112	0.480025	0.262662	not differentially expressed
12840	Col9a2	0.628472	0.201714	0.113051	not differentially expressed	0.960979	0.0172862	-0.0464103	not differentially expressed	0.418188	0.378628	0.159461	not differentially expressed
12841	Col9a3	0.961926	0.0168583	-0.0300334	not differentially expressed	0.963133	0.0163139	0.0892508	not differentially expressed	0.80936	0.0918583	-0.119284	not differentially expressed
12842	Col1a1	1.5545e-11	10.8084	1.79775	increased expression	0.425882	0.370711	0.474907	not differentially expressed	1.33829e-05	4.87345	1.32284	increased expression
12843	Col1a2	1.58306e-10	9.8005	1.41671	increased expression	0.177983	0.74962	0.5464	not differentially expressed	0.00108572	2.96428	0.87031	increased expression
12845	Comp	0.705448	0.151535	0.606591	not differentially expressed	NA		0.352606	not differentially expressed	NA		0.253985	not differentially expressed
12846	Comt	0.364072	0.438812	0.189696	not differentially expressed	0.949356	0.0225707	-0.0565809	not differentially expressed	0.192601	0.715342	0.246277	not differentially expressed
12847	Copa	0.937741	0.0279172	-0.019211	not differentially expressed	0.947352	0.0234886	0.044056	not differentially expressed	0.724266	0.140102	-0.063267	not differentially expressed
12848	Cops2	0.00919063	2.03665	-0.30448	decreased expression	0.927138	0.0328558	-0.054534	not differentially expressed	0.0497035	1.30361	-0.249946	decreased expression
12850	Coq7	0.664009	0.177826	0.4216	not differentially expressed	NA		-0.0356853	not differentially expressed	0.602521	0.220028	0.457285	not differentially expressed
12856	Cox17	0.479649	0.319076	-0.131866	not differentially expressed	0.990113	0.00431544	0.0151601	not differentially expressed	0.393796	0.404729	-0.147027	not differentially expressed
12857	Cox4i1	0.577172	0.238695	0.114695	not differentially expressed	0.601582	0.220705	0.16738	not differentially expressed	0.819298	0.0865583	-0.0526845	not differentially expressed
12858	Cox5a	0.782763	0.10637	-0.0727729	not differentially expressed	0.972479	0.0121199	0.0352348	not differentially expressed	0.617646	0.209261	-0.108008	not differentially expressed
12859	Cox5b	0.322187	0.491892	-0.277385	not differentially expressed	0.935271	0.0290625	0.0934231	not differentially expressed	0.139748	0.854654	-0.370808	not differentially expressed
12861	Cox6a1	0.513661	0.289323	-0.0870235	not differentially expressed	0.781131	0.107276	0.079725	not differentially expressed	0.123959	0.906723	-0.166749	not differentially expressed
12864	Cox6c	0.68786	0.1625	-0.082837	not differentially expressed	0.919766	0.0363229	0.0633601	not differentially expressed	0.37183	0.429656	-0.146197	not differentially expressed
12865	Cox7a1	0.987298	0.00555175	0.00638312	not differentially expressed	0.990568	0.00411572	0.0216028	not differentially expressed	0.966759	0.014682	-0.0152197	not differentially expressed
12866	Cox7a2	0.802083	0.0957809	-0.053059	not differentially expressed	0.894969	0.0481922	0.0669909	not differentially expressed	0.440315	0.356237	-0.12005	not differentially expressed
12867	Cox7c	0.684135	0.164858	-0.0753828	not differentially expressed	0.860169	0.0654161	0.0770198	not differentially expressed	0.285837	0.543882	-0.152403	not differentially expressed
12868	Cox8a	0.97873	0.00933731	0.0132647	not differentially expressed	0.999009	0.000430401	-0.0019975	not differentially expressed	0.973291	0.0117573	0.0152622	not differentially expressed
12870	Cp	0.0311434	1.50663	0.613419	increased expression	0.433598	0.362912	0.39208	not differentially expressed	0.564768	0.24813	0.221339	not differentially expressed
12874	Cpd	0.247262	0.606843	-0.181965	not differentially expressed	0.827895	0.0820247	0.0948123	not differentially expressed	0.0454721	1.34226	-0.276778	decreased expression
12876	Cpe	0.370166	0.431603	-0.132692	not differentially expressed	0.793334	0.100544	-0.0933397	not differentially expressed	0.835211	0.078204	-0.0393526	not differentially expressed
12877	Cpeb1	0.175638	0.755382	-0.144928	not differentially expressed	0.886871	0.0521397	0.0539899	not differentially expressed	0.0431747	1.36477	-0.198917	decreased expression
12879	Cys1	0.0981686	1.00803	0.467504	not differentially expressed	0.771924	0.112425	0.217008	not differentially expressed	0.456117	0.340924	0.250497	not differentially expressed
12889	Cplx1	0.450068	0.346722	0.258576	not differentially expressed	0.708626	0.149583	0.252802	not differentially expressed	0.989053	0.0047804	0.00577342	not differentially expressed
12890	Cplx2	0.891324	0.0499644	-0.107493	not differentially expressed	0.997814	0.00095031	0.00635976	not differentially expressed	0.869151	0.0609046	-0.113853	not differentially expressed
12891	Cpne6	0.864141	0.0634154	-0.0478904	not differentially expressed	0.997518	0.00107916	-0.00578972	not differentially expressed	0.86801	0.0614753	-0.0421007	not differentially expressed
12892	Cpox	0.605421	0.217943	-0.14769	not differentially expressed	0.989901	0.00440829	-0.0243611	not differentially expressed	0.660417	0.180182	-0.123329	not differentially expressed
12894	Cpt1a	0.212071	0.673519	0.335038	not differentially expressed	0.994982	0.00218475	0.0143705	not differentially expressed	0.23132	0.635788	0.320668	not differentially expressed
12895	Cpt1b	0.856709	0.0671668	-0.182399	not differentially expressed	0.311811	0.506109	-0.87428	not differentially expressed	0.27812	0.555767	0.691881	not differentially expressed
12896	Cpt2	0.334466	0.475648	-0.230747	not differentially expressed	0.96847	0.013914	-0.0465273	not differentially expressed	0.446999	0.349694	-0.18422	not differentially expressed
12902	Cr2	0.998671	0.000577673	0.00133299	not differentially expressed	0.906173	0.0427889	0.235063	not differentially expressed	0.728403	0.137628	-0.23373	not differentially expressed
12903	Crabp1	0.747576	0.126345	0.194346	not differentially expressed	0.0282898	1.54837	0.946812	increased expression	0.0641952	1.1925	-0.752466	not differentially expressed
12904	Crabp2	4.44742e-05	4.35189	0.898432	increased expression	0.354744	0.450085	0.399321	not differentially expressed	0.072285	1.14095	0.499111	not differentially expressed
12905	Cradd	0.694274	0.158469	0.131355	not differentially expressed	0.997814	0.00095031	-0.0042258	not differentially expressed	0.658196	0.181645	0.135581	not differentially expressed
12908	Crat	0.902224	0.0446858	-0.0327354	not differentially expressed	0.989901	0.00440829	0.0166167	not differentially expressed	0.819298	0.0865583	-0.0493521	not differentially expressed
12909	Crcp	0.964566	0.0156678	-0.0181012	not differentially expressed	0.951037	0.0218024	-0.0643459	not differentially expressed	0.892105	0.0495841	0.0462447	not differentially expressed
12912	Creb1	0.273318	0.563332	0.196891	not differentially expressed	0.969461	0.0134695	0.0354412	not differentially expressed	0.376708	0.423995	0.16145	not differentially expressed
12913	Creb3	0.460263	0.336994	0.44459	not differentially expressed	0.813809	0.0894773	0.34259	not differentially expressed	0.897214	0.0471041	0.102001	not differentially expressed
12914	Crebbp	0.781369	0.107144	-0.0727207	not differentially expressed	0.46735	0.330357	-0.208839	not differentially expressed	0.500976	0.300183	0.136118	not differentially expressed
12915	Atf6b	0.865694	0.0626357	0.0389932	not differentially expressed	0.967512	0.0143438	0.0308175	not differentially expressed	0.969615	0.0134006	0.0081757	not differentially expressed
12916	Crem	0.433742	0.362768	-0.340915	not differentially expressed	0.98074	0.0084461	0.0605932	not differentially expressed	0.315735	0.500678	-0.401508	not differentially expressed
12918	Crh	0.737415	0.132288	-0.372014	not differentially expressed	0.874135	0.0584217	0.420255	not differentially expressed	0.342919	0.464808	-0.79227	not differentially expressed
12919	Crhbp	0.781842	0.106881	0.203789	not differentially expressed	0.96568	0.0151665	-0.116399	not differentially expressed	0.591566	0.227997	0.320188	not differentially expressed
12921	Crhr1	0.307718	0.511847	-0.462241	not differentially expressed	0.925326	0.0337051	-0.167481	not differentially expressed	0.551278	0.258629	-0.29476	not differentially expressed
12922	Crhr2	0.72419	0.140147	-0.407431	not differentially expressed	NA		-0.0983057	not differentially expressed	0.779758	0.10804	-0.309125	not differentially expressed
12925	Crip1	0.241531	0.617026	0.637675	not differentially expressed	0.812427	0.0902158	0.344198	not differentially expressed	0.656721	0.182619	0.293477	not differentially expressed
12927	Bcar1	0.376003	0.424809	-0.30275	not differentially expressed	0.793719	0.100333	0.214531	not differentially expressed	0.0753185	1.1231	-0.517281	not differentially expressed
12928	Crk	0.398909	0.399126	-0.126223	not differentially expressed	0.997518	0.00107916	-0.00512941	not differentially expressed	0.403857	0.393772	-0.121093	not differentially expressed
12929	Crkl	0.345114	0.462038	-0.241066	not differentially expressed	0.803787	0.0948588	-0.158073	not differentially expressed	0.792631	0.100929	-0.0829927	not differentially expressed
12931	Crlf1	0.114333	0.94183	-1.1597	not differentially expressed	NA		-1.14936	not differentially expressed	0.991171	0.00385122	-0.0103399	not differentially expressed
12933	Crmp1	0.678072	0.168724	-0.0971692	not differentially expressed	0.983234	0.0073432	0.025432	not differentially expressed	0.550969	0.258873	-0.122601	not differentially expressed
12934	Dpysl2	0.561573	0.250594	0.115124	not differentially expressed	0.899505	0.0459964	-0.0758513	not differentially expressed	0.246795	0.607664	0.190975	not differentially expressed
12942	Pcdha11	0.797203	0.098431	-0.260273	not differentially expressed	0.80518	0.0941069	-0.455532	not differentially expressed	0.836168	0.0777063	0.195259	not differentially expressed
12943	Pcdha10	0.364331	0.438504	-0.411066	not differentially expressed	0.702417	0.153405	-0.35224	not differentially expressed	0.927539	0.0326679	-0.0588256	not differentially expressed
12944	Crp	NA		0	not differentially expressed	NA		-4.36253	not differentially expressed	NA		5.44058	not differentially expressed
12945	Dmbt1	0.543323	0.264942	0.505705	not differentially expressed	0.224023	0.649708	-1.06676	not differentially expressed	0.00632131	2.19919	1.57246	increased expression
12950	Hapln1	0.277301	0.557048	-0.770823	not differentially expressed	0.996483	0.00153018	-0.0319539	not differentially expressed	0.286251	0.543253	-0.73887	not differentially expressed
12952	Cry1	0.0027493	2.56078	-0.808227	decreased expression	0.960274	0.0176051	0.0875349	not differentially expressed	0.00104333	2.98158	-0.895762	decreased expression
12953	Cry2	0.0505505	1.29627	-0.505283	not differentially expressed	0.719179	0.143163	-0.238118	not differentially expressed	0.385519	0.413955	-0.267165	not differentially expressed
12955	Cryab	0.209269	0.679295	0.309365	not differentially expressed	0.894587	0.0483774	-0.115962	not differentially expressed	0.0583931	1.23364	0.425327	not differentially expressed
12958	Cryba2	0.946427	0.023913	-0.103353	not differentially expressed	NA		-0.403084	not differentially expressed	NA		0.299731	not differentially expressed
12961	Crybb2	0.442561	0.354027	0.308684	not differentially expressed	0.726428	0.138807	0.285329	not differentially expressed	0.965798	0.0151135	0.0233556	not differentially expressed
12964	Cryga	0.629598	0.200936	-0.245684	not differentially expressed	0.770425	0.11327	0.291143	not differentially expressed	0.173066	0.761789	-0.536827	not differentially expressed
12967	Crygd	0.776913	0.109628	0.386796	not differentially expressed	0.841277	0.0750611	0.55809	not differentially expressed	0.905026	0.0433388	-0.171294	not differentially expressed
12968	Cryge	0.768806	0.114183	0.208897	not differentially expressed	0.770355	0.113309	0.359814	not differentially expressed	0.826222	0.0829032	-0.150917	not differentially expressed
12970	Crygs	0.89124	0.0500053	-0.0787764	not differentially expressed	0.986857	0.00574559	-0.042143	not differentially expressed	0.945383	0.0243922	-0.0366334	not differentially expressed
12971	Crym	0.0402678	1.39504	-0.582469	decreased expression	0.915666	0.0382628	-0.135711	not differentially expressed	0.150136	0.823515	-0.446758	not differentially expressed
12972	Cryz	0.554352	0.256215	0.239227	not differentially expressed	0.980481	0.00856084	0.0530452	not differentially expressed	0.652435	0.185463	0.186182	not differentially expressed
12974	Cs	0.563312	0.249251	-0.0771242	not differentially expressed	0.943994	0.0250306	-0.0356497	not differentially expressed	0.774898	0.110756	-0.0414745	not differentially expressed
12977	Csf1	0.566291	0.246961	0.180121	not differentially expressed	0.982947	0.00746969	-0.038428	not differentially expressed	0.43688	0.359638	0.218549	not differentially expressed
12978	Csf1r	0.00294547	2.53085	1.16723	increased expression	0.989901	0.00440829	-0.0494629	not differentially expressed	0.00185892	2.73074	1.21669	increased expression
12982	Csf2ra	0.93315	0.0300484	0.0496703	not differentially expressed	0.259	0.586701	0.509755	not differentially expressed	0.166287	0.779143	-0.460085	not differentially expressed
12983	Csf2rb	0.804511	0.0944679	0.185829	not differentially expressed	0.997814	0.00095031	0.0123157	not differentially expressed	0.799128	0.0973836	0.173513	not differentially expressed
12985	Csf3	0.68915	0.161686	-0.257585	not differentially expressed	0.886045	0.0525441	-0.241887	not differentially expressed	0.982923	0.00748055	-0.0156981	not differentially expressed
12986	Csf3r	0.69071	0.160704	-0.312662	not differentially expressed	0.951913	0.0214029	0.163728	not differentially expressed	0.467255	0.330446	-0.476389	not differentially expressed
12988	Csk	0.717044	0.144454	0.075781	not differentially expressed	0.951556	0.0215655	0.0425273	not differentially expressed	0.88244	0.0543149	0.0332537	not differentially expressed
12995	Csnk2a1	0.069083	1.16063	-0.200706	not differentially expressed	0.940086	0.0268324	0.0413575	not differentially expressed	0.0231026	1.63634	-0.242063	decreased expression
13000	Csnk2a2	0.747884	0.126166	-0.0806964	not differentially expressed	0.962757	0.0164833	-0.0440228	not differentially expressed	0.889697	0.0507576	-0.0366736	not differentially expressed
13001	Csnk2b	0.139677	0.854876	0.225351	not differentially expressed	0.641612	0.192727	0.149325	not differentially expressed	0.70286	0.153131	0.0760251	not differentially expressed
13002	Dnajc5	0.440605	0.355951	0.124642	not differentially expressed	0.708901	0.149415	-0.119024	not differentially expressed	0.0620936	1.20695	0.243666	not differentially expressed
13003	Vcan	0.300193	0.5226	0.254347	not differentially expressed	0.596526	0.22437	-0.230685	not differentially expressed	0.0160268	1.79515	0.485032	increased expression
13004	Ncan	0.598912	0.222637	0.109401	not differentially expressed	0.767277	0.115048	0.120961	not differentially expressed	0.964136	0.0158617	-0.0115598	not differentially expressed
13006	Smc3	0.454008	0.342936	-0.110615	not differentially expressed	0.968656	0.0138306	0.027031	not differentially expressed	0.304679	0.516157	-0.137646	not differentially expressed
13007	Csrp1	0.181604	0.740875	0.16063	not differentially expressed	0.807617	0.0927947	0.0815048	not differentially expressed	0.583524	0.233941	0.0791252	not differentially expressed
13008	Csrp2	0.384908	0.414643	0.227902	not differentially expressed	0.931082	0.031012	0.0874076	not differentially expressed	0.623217	0.205361	0.140494	not differentially expressed
13010	Cst3	0.753462	0.122938	0.0957542	not differentially expressed	0.693915	0.158694	0.185268	not differentially expressed	0.748737	0.12567	-0.0895141	not differentially expressed
13013	Cst9	0.664303	0.177634	0.777934	not differentially expressed	0.973552	0.0116409	-0.264472	not differentially expressed	0.500026	0.301007	1.04241	not differentially expressed
13014	Cstb	0.823824	0.0841654	0.0750343	not differentially expressed	0.0912557	1.03974	0.421044	not differentially expressed	0.102218	0.990471	-0.34601	not differentially expressed
13016	Ctbp1	0.938573	0.0275319	0.0150616	not differentially expressed	0.751141	0.124279	0.0848647	not differentially expressed	0.602233	0.220236	-0.0698031	not differentially expressed
13017	Ctbp2	0.391836	0.406896	-0.205056	not differentially expressed	0.992244	0.00338143	-0.0152759	not differentially expressed	0.415742	0.381176	-0.18978	not differentially expressed
13018	Ctcf	0.543754	0.264598	-0.11277	not differentially expressed	0.894969	0.0481922	-0.0726508	not differentially expressed	0.855533	0.0677634	-0.0401188	not differentially expressed
13019	Ctf1	0.443918	0.352698	0.396629	not differentially expressed	0.662276	0.178961	0.408829	not differentially expressed	0.985572	0.00631144	-0.0122006	not differentially expressed
13026	Pcyt1a	0.89201	0.0496305	-0.0682116	not differentially expressed	0.997814	0.00095031	0.00554165	not differentially expressed	0.865779	0.062593	-0.0737533	not differentially expressed
13030	Ctsb	0.343261	0.464375	0.569939	not differentially expressed	0.990764	0.00402965	0.0465927	not differentially expressed	0.375337	0.425579	0.523346	not differentially expressed
13032	Ctsc	1.97877e-06	5.7036	0.738971	increased expression	0.00842967	2.07419	0.537233	increased expression	0.388333	0.410796	0.201738	not differentially expressed
13033	Ctsd	0.0472972	1.32516	0.231708	increased expression	0.708626	0.149583	0.109645	not differentially expressed	0.380998	0.419078	0.122064	not differentially expressed
13036	Ctsh	0.90408	0.0437933	0.0639823	not differentially expressed	0.916804	0.0377234	0.130555	not differentially expressed	0.886573	0.0522853	-0.0665724	not differentially expressed
13038	Ctsk	0.0139657	1.85494	0.56556	increased expression	0.227037	0.643903	0.417959	not differentially expressed	0.66187	0.179228	0.147601	not differentially expressed
13039	Ctsl	0.812163	0.0903569	0.0455388	not differentially expressed	0.738224	0.131812	0.100167	not differentially expressed	0.741979	0.129609	-0.0546284	not differentially expressed
13040	Ctss	0.240724	0.618481	0.325319	not differentially expressed	0.622553	0.205824	0.260087	not differentially expressed	0.868929	0.0610156	0.0652326	not differentially expressed
13041	Ctsw	0.872549	0.0592101	-0.17221	not differentially expressed	NA		-0.084654	not differentially expressed	0.931795	0.0306794	-0.0875563	not differentially expressed
13043	Cttn	0.72208	0.141415	0.0783682	not differentially expressed	0.478478	0.320138	0.184675	not differentially expressed	0.570411	0.243812	-0.106307	not differentially expressed
13046	Celf1	0.335648	0.474116	-0.113522	not differentially expressed	0.994982	0.00218475	-0.00588962	not differentially expressed	0.349636	0.456384	-0.107632	not differentially expressed
13047	Cux1	0.260046	0.584949	0.197507	not differentially expressed	0.916804	0.0377234	0.0710765	not differentially expressed	0.512916	0.289954	0.126431	not differentially expressed
13048	Cux2	0.142261	0.846913	-0.170063	not differentially expressed	0.629294	0.201147	-0.11544	not differentially expressed	0.723124	0.140787	-0.0546222	not differentially expressed
13051	Cx3cr1	0.937712	0.0279305	0.0326962	not differentially expressed	0.425061	0.371548	0.292109	not differentially expressed	0.28856	0.539763	-0.259413	not differentially expressed
13052	Cxadr	0.602099	0.220332	-0.189799	not differentially expressed	0.967512	0.0143438	0.0622869	not differentially expressed	0.422537	0.374136	-0.252086	not differentially expressed
13056	Cyb561	0.604852	0.218351	-0.143806	not differentially expressed	0.929334	0.0318283	-0.0827259	not differentially expressed	0.843162	0.074089	-0.06108	not differentially expressed
13057	Cyba	0.0143192	1.84408	0.475334	increased expression	0.116439	0.933901	0.414983	not differentially expressed	0.855107	0.0679795	0.060351	not differentially expressed
13058	Cybb	0.446291	0.350382	0.247349	not differentially expressed	0.0374074	1.42704	0.607536	increased expression	0.215787	0.665974	-0.360187	not differentially expressed
13063	Cycs	0.311268	0.506866	-0.161322	not differentially expressed	0.918936	0.0367146	0.0619485	not differentially expressed	0.117866	0.928613	-0.223271	not differentially expressed
13074	Cyp17a1	0.96072	0.0174033	-0.0344456	not differentially expressed	0.997518	0.00107916	-0.0109356	not differentially expressed	0.967939	0.0141518	-0.0235099	not differentially expressed
13075	Cyp19a1	NA		-1.25444	not differentially expressed	NA		1.19367	not differentially expressed	NA		-2.44811	not differentially expressed
13076	Cyp1a1	0.573077	0.241787	0.634355	not differentially expressed	NA		-0.388422	not differentially expressed	NA		1.02278	not differentially expressed
13078	Cyp1b1	0.000894226	3.04855	1.18887	increased expression	0.309741	0.509002	0.645869	not differentially expressed	0.243114	0.614189	0.543001	not differentially expressed
13082	Cyp26a1	0.966112	0.0149725	-0.0611934	not differentially expressed	NA		0.161261	not differentially expressed	NA		-0.222455	not differentially expressed
13087	Cyp2a5	0.104146	0.982359	1.20125	not differentially expressed	NA		-1.04577	not differentially expressed	0.000239169	3.62129	2.24702	increased expression
13106	Cyp2e1	NA		1.59603	not differentially expressed	NA		-3.58494	not differentially expressed	NA		5.18097	not differentially expressed
13107	Cyp2f2	NA		-0.280797	not differentially expressed	NA		-1.25093	not differentially expressed	NA		0.970131	not differentially expressed
13110	Cyp2j6	0.582838	0.234452	-0.170788	not differentially expressed	0.924571	0.0340598	0.0997188	not differentially expressed	0.297157	0.527015	-0.270507	not differentially expressed
13112	Cyp3a11	NA		0.900186	not differentially expressed	NA		0.145074	not differentially expressed	NA		0.755112	not differentially expressed
13113	Cyp3a13	0.463154	0.334274	0.311818	not differentially expressed	0.97462	0.0111649	-0.0661061	not differentially expressed	0.334045	0.476195	0.377924	not differentially expressed
13114	Cyp3a16	0.458786	0.33839	0.422542	not differentially expressed	0.944132	0.0249672	0.158204	not differentially expressed	0.668024	0.175208	0.264338	not differentially expressed
13115	Cyp27b1	NA		-0.214258	not differentially expressed	NA		-0.873239	not differentially expressed	NA		0.65898	not differentially expressed
13116	Cyp46a1	0.679509	0.167805	-0.0902245	not differentially expressed	0.948481	0.0229712	0.0508239	not differentially expressed	0.430467	0.36606	-0.141048	not differentially expressed
13120	Cyp4b1	0.505403	0.296362	0.915163	not differentially expressed	NA		0.544065	not differentially expressed	0.819295	0.0865598	0.371099	not differentially expressed
13121	Cyp51	0.132672	0.87722	-0.213767	not differentially expressed	0.970829	0.012857	0.0302602	not differentially expressed	0.0780426	1.10767	-0.244027	not differentially expressed
13122	Cyp7a1	NA		-0.581822	not differentially expressed	NA		-0.704454	not differentially expressed	NA		0.122632	not differentially expressed
13123	Cyp7b1	0.460034	0.33721	-0.219938	not differentially expressed	0.668639	0.174808	-0.234748	not differentially expressed	0.969318	0.0135339	0.0148096	not differentially expressed
13131	Dab1	0.811772	0.0905659	-0.0693442	not differentially expressed	0.876467	0.0572643	0.101877	not differentially expressed	0.416162	0.380738	-0.171221	not differentially expressed
13132	Dab2	0.00240988	2.618	0.568677	increased expression	0.149636	0.824963	0.403642	not differentially expressed	0.548794	0.260591	0.165036	not differentially expressed
13134	Dach1	0.976764	0.0102103	0.0364873	not differentially expressed	0.96444	0.0157249	-0.177224	not differentially expressed	0.837331	0.0771027	0.213712	not differentially expressed
13135	Dad1	0.912461	0.0397855	-0.0270129	not differentially expressed	0.907761	0.0420283	0.0631533	not differentially expressed	0.5959	0.224826	-0.0901662	not differentially expressed
13136	Cd55	0.683178	0.165466	-0.117307	not differentially expressed	0.987208	0.00559116	0.0260001	not differentially expressed	0.571426	0.24304	-0.143308	not differentially expressed
13137	Cd55b	0.77729	0.109417	0.186358	not differentially expressed	0.989901	0.00440829	0.0482952	not differentially expressed	0.824802	0.0836501	0.138063	not differentially expressed
13138	Dag1	0.977406	0.00992478	0.00789676	not differentially expressed	0.986475	0.00591393	-0.0210628	not differentially expressed	0.908292	0.0417743	0.0289596	not differentially expressed
13139	Dgka	0.965638	0.0151859	0.0197353	not differentially expressed	0.963838	0.0159958	-0.061194	not differentially expressed	0.81959	0.0864034	0.0809292	not differentially expressed
13142	Dao	0.972622	0.0120559	-0.0503826	not differentially expressed	NA		0.0500643	not differentially expressed	NA		-0.100447	not differentially expressed
13143	Dapk2	0.681616	0.16646	0.335532	not differentially expressed	0.997518	0.00107916	-0.0213499	not differentially expressed	0.628822	0.201472	0.356882	not differentially expressed
13144	Dapk3	0.682481	0.165909	0.0966657	not differentially expressed	0.721652	0.141672	0.145703	not differentially expressed	0.84382	0.0737502	-0.0490372	not differentially expressed
13162	Slc6a3	NA		1.04208	not differentially expressed	NA		3.79604	not differentially expressed	NA		-2.75396	not differentially expressed
13163	Daxx	0.581767	0.235251	-0.117134	not differentially expressed	0.996483	0.00153018	0.00791625	not differentially expressed	0.526339	0.278734	-0.125051	not differentially expressed
13167	Dbi	0.450035	0.346754	-0.170412	not differentially expressed	0.622553	0.205824	0.191567	not differentially expressed	0.0431747	1.36477	-0.361979	decreased expression
13169	Dbnl	0.375129	0.42582	0.100545	not differentially expressed	0.943734	0.0251502	0.0335771	not differentially expressed	0.582417	0.234766	0.0669674	not differentially expressed
13170	Dbp	0.772492	0.112106	-0.123749	not differentially expressed	0.549721	0.259857	0.314293	not differentially expressed	0.121093	0.916883	-0.438042	not differentially expressed
13171	Dbt	0.846539	0.0723529	0.0833166	not differentially expressed	0.989901	0.00440829	0.0290402	not differentially expressed	0.895924	0.047729	0.0542764	not differentially expressed
13175	Dclk1	0.946427	0.023913	-0.0247381	not differentially expressed	0.993406	0.00287309	-0.0137433	not differentially expressed	0.971824	0.0124123	-0.0109948	not differentially expressed
13176	Dcc	0.391836	0.406896	-0.280599	not differentially expressed	0.986742	0.00579636	-0.0372805	not differentially expressed	0.456052	0.340985	-0.243319	not differentially expressed
13177	Eci1	0.807321	0.0929538	0.083092	not differentially expressed	0.808171	0.0924968	0.15106	not differentially expressed	0.830226	0.0808038	-0.067968	not differentially expressed
13178	Dck	0.706822	0.15069	-0.334813	not differentially expressed	NA		-0.150614	not differentially expressed	0.839653	0.0759	-0.1842	not differentially expressed
13179	Dcn	0.017255	1.76309	0.792569	increased expression	0.347513	0.459029	0.528543	not differentially expressed	0.566151	0.247068	0.264025	not differentially expressed
13180	Pcbd1	0.940242	0.0267602	0.0170285	not differentially expressed	0.736379	0.132899	0.103548	not differentially expressed	0.574602	0.240633	-0.0865193	not differentially expressed
13185	Vps26c	0.815865	0.0883816	0.0550432	not differentially expressed	0.764571	0.116582	0.115419	not differentially expressed	0.771805	0.112492	-0.0603761	not differentially expressed
13190	Dct	0.627006	0.202728	-0.264147	not differentially expressed	0.478917	0.31974	0.494082	not differentially expressed	0.0510241	1.29222	-0.758228	not differentially expressed
13191	Dctn1	0.916039	0.0380861	-0.0177037	not differentially expressed	0.822369	0.0849333	-0.0612592	not differentially expressed	0.724266	0.140102	0.0435555	not differentially expressed
13193	Dcx	0.508785	0.293465	-0.521472	not differentially expressed	0.998535	0.000636885	-0.00607738	not differentially expressed	0.496401	0.304167	-0.515395	not differentially expressed
13194	Ddb1	0.966973	0.0145858	0.0087939	not differentially expressed	0.990113	0.00431544	0.0119414	not differentially expressed	0.98596	0.00614089	-0.00314755	not differentially expressed
13195	Ddc	0.726	0.139064	0.14629	not differentially expressed	0.722506	0.141159	0.246227	not differentially expressed	0.808314	0.0924197	-0.0999369	not differentially expressed
13196	Asap1	0.587118	0.231275	0.109318	not differentially expressed	0.759172	0.11966	-0.12019	not differentially expressed	0.14194	0.847896	0.229508	not differentially expressed
13197	Gadd45a	0.350012	0.455917	-0.378803	not differentially expressed	0.988112	0.0051939	-0.0427166	not differentially expressed	0.401541	0.39627	-0.336086	not differentially expressed
13198	Ddit3	0.521475	0.282766	0.385092	not differentially expressed	0.817487	0.0875189	0.324914	not differentially expressed	0.939579	0.0270666	0.0601781	not differentially expressed
13199	Ddn	0.28973	0.538006	-0.671815	not differentially expressed	0.997814	0.00095031	-0.0132699	not differentially expressed	0.288738	0.539496	-0.658545	not differentially expressed
13200	Ddost	0.774037	0.111238	0.0556099	not differentially expressed	0.800209	0.0967966	0.0907414	not differentially expressed	0.85447	0.0683031	-0.0351315	not differentially expressed
13202	Ddt	0.643212	0.191646	-0.136549	not differentially expressed	0.982947	0.00746969	0.0344165	not differentially expressed	0.510416	0.292075	-0.170966	not differentially expressed
13204	Dhx15	0.437178	0.359342	-0.151005	not differentially expressed	0.962419	0.0166357	0.043275	not differentially expressed	0.263154	0.579789	-0.19428	not differentially expressed
13205	Ddx3x	0.000183733	3.73581	-0.513571	decreased expression	0.887219	0.051969	-0.0896398	not differentially expressed	0.00565709	2.24741	-0.423931	decreased expression
13207	Ddx5	0.00646304	2.18956	-0.209824	decreased expression	0.997814	0.00095031	-0.00190694	not differentially expressed	0.0095227	2.02124	-0.207917	decreased expression
13209	Ddx6	0.395071	0.403325	-0.0917188	not differentially expressed	0.831855	0.0799523	0.0594659	not differentially expressed	0.100086	0.999626	-0.151185	not differentially expressed
13211	Dhx9	0.771398	0.112722	-0.0807288	not differentially expressed	0.967512	0.0143438	0.0417222	not differentially expressed	0.590201	0.229	-0.122451	not differentially expressed
13214	Defb1	0.797993	0.0980008	0.27972	not differentially expressed	NA		0.775577	not differentially expressed	NA		-0.495857	not differentially expressed
13244	Degs1	0.870071	0.0604454	-0.0445684	not differentially expressed	0.998535	0.000636885	0.00138491	not differentially expressed	0.847384	0.0719198	-0.0459533	not differentially expressed
13340	Slc29a2	0.516344	0.287061	-0.129654	not differentially expressed	0.951913	0.0214029	-0.0469293	not differentially expressed	0.694465	0.15835	-0.0827247	not differentially expressed
13346	Des	0.86375	0.0636118	-0.114264	not differentially expressed	0.96847	0.013914	-0.0865312	not differentially expressed	0.965056	0.0154477	-0.0277327	not differentially expressed
13347	Dffa	0.688423	0.162144	-0.111624	not differentially expressed	0.94085	0.0264797	0.0698885	not differentially expressed	0.418455	0.378351	-0.181513	not differentially expressed
13349	Ackr1	0.514605	0.288526	0.496816	not differentially expressed	0.886743	0.0522024	0.324253	not differentially expressed	0.852417	0.0693478	0.172563	not differentially expressed
13350	Dgat1	0.0901303	1.04513	0.190001	not differentially expressed	0.801589	0.0960482	-0.0814447	not differentially expressed	0.00810487	2.09125	0.271446	increased expression
13353	Dgcr6	0.0840383	1.07552	0.507593	not differentially expressed	0.740305	0.130589	-0.242648	not differentially expressed	0.00472647	2.32546	0.750241	increased expression
13356	Dgcr2	0.370166	0.431603	0.125051	not differentially expressed	0.929071	0.0319512	0.0482041	not differentially expressed	0.616689	0.209934	0.0768472	not differentially expressed
13358	Slc25a1	0.277301	0.557048	0.175538	not differentially expressed	0.944132	0.0249672	0.0492633	not differentially expressed	0.459839	0.337394	0.126275	not differentially expressed
13360	Dhcr7	0.817749	0.0873802	-0.1231	not differentially expressed	0.974199	0.0113522	0.0651375	not differentially expressed	0.668024	0.175208	-0.188238	not differentially expressed
13361	Dhfr	0.746936	0.126717	0.168564	not differentially expressed	0.997518	0.00107916	0.014402	not differentially expressed	0.747408	0.126442	0.154162	not differentially expressed
13363	Dhh	0.830597	0.0806096	-0.126744	not differentially expressed	0.933924	0.0296886	-0.139135	not differentially expressed	0.983265	0.00732935	0.0123912	not differentially expressed
13367	Diaph1	0.862174	0.0644052	0.0488614	not differentially expressed	0.994344	0.00246329	-0.010149	not differentially expressed	0.805485	0.0939426	0.0590104	not differentially expressed
13368	Dffb	0.144822	0.839165	-0.425831	not differentially expressed	0.827895	0.0820247	-0.190026	not differentially expressed	0.495136	0.305275	-0.235805	not differentially expressed
13371	Dio2	0.00142358	2.84662	-1.23364	decreased expression	0.863624	0.0636755	0.271854	not differentially expressed	8.93411e-05	4.04895	-1.50549	decreased expression
13382	Dld	0.204204	0.689936	-0.204577	not differentially expressed	0.995481	0.00196703	0.00848331	not differentially expressed	0.177798	0.750074	-0.21306	not differentially expressed
13383	Dlg1	0.857086	0.0669755	0.044722	not differentially expressed	0.996483	0.00153018	0.00745955	not differentially expressed	0.871471	0.059747	0.0372625	not differentially expressed
13384	Mpp3	0.641678	0.192683	0.120515	not differentially expressed	0.758842	0.119849	-0.148643	not differentially expressed	0.166266	0.779196	0.269157	not differentially expressed
13385	Dlg4	0.554764	0.255892	-0.0978091	not differentially expressed	0.794867	0.0997057	-0.0940166	not differentially expressed	0.985213	0.00646985	-0.00379249	not differentially expressed
13386	Dlk1	0.710582	0.148386	-0.125902	not differentially expressed	0.969989	0.0132331	0.051355	not differentially expressed	0.540505	0.2672	-0.177257	not differentially expressed
13388	Dll1	0.358518	0.445489	-0.314547	not differentially expressed	0.97462	0.0111649	0.0572326	not differentially expressed	0.241894	0.616375	-0.371779	not differentially expressed
13389	Dll3	0.941484	0.026187	0.0514147	not differentially expressed	0.96918	0.0135954	0.084432	not differentially expressed	0.957004	0.0190861	-0.0330173	not differentially expressed
13390	Dlx1	0.585405	0.232544	0.23306	not differentially expressed	0.886045	0.0525441	-0.173267	not differentially expressed	0.240781	0.618377	0.406328	not differentially expressed
13392	Dlx2	0.935974	0.0287361	-0.0542128	not differentially expressed	0.983234	0.0073432	0.0539523	not differentially expressed	0.837966	0.0767735	-0.108165	not differentially expressed
13395	Dlx5	0.138591	0.858265	-0.555743	not differentially expressed	0.924747	0.0339769	-0.153875	not differentially expressed	0.319054	0.496136	-0.401868	not differentially expressed
13396	Dlx6	0.866315	0.0623241	-0.108749	not differentially expressed	0.844795	0.0732488	-0.234542	not differentially expressed	0.820781	0.0857726	0.125794	not differentially expressed
13400	Dmpk	0.83397	0.0788494	-0.115468	not differentially expressed	0.524313	0.280409	-0.38957	not differentially expressed	0.496063	0.304463	0.274101	not differentially expressed
13401	Dmwd	0.661323	0.179586	0.0873504	not differentially expressed	0.750693	0.124537	0.11642	not differentially expressed	0.898619	0.0464246	-0.0290697	not differentially expressed
13404	Dmc1	0.394893	0.40352	0.724966	not differentially expressed	NA		0.156375	not differentially expressed	NA		0.568591	not differentially expressed
13405	Dmd	0.298995	0.524336	-0.252559	not differentially expressed	0.755229	0.121922	0.173608	not differentially expressed	0.0394951	1.40346	-0.426167	decreased expression
13411	Dnah11	0.314208	0.502783	0.496097	not differentially expressed	0.967512	0.0143438	0.101762	not differentially expressed	0.431245	0.365276	0.394334	not differentially expressed
13417	Dnah8	0.965638	0.0151859	-0.126676	not differentially expressed	NA		-0.555394	not differentially expressed	NA		0.428718	not differentially expressed
13418	Dnajc1	0.393143	0.405449	0.195494	not differentially expressed	0.967604	0.0143024	-0.0431787	not differentially expressed	0.250631	0.600964	0.238673	not differentially expressed
13421	Dnase1l3	0.807392	0.0929156	-0.308826	not differentially expressed	0.959627	0.0178974	0.223409	not differentially expressed	0.603622	0.219235	-0.532235	not differentially expressed
13423	Dnase2a	0.799961	0.096931	0.0955089	not differentially expressed	0.948235	0.0230841	-0.0786681	not differentially expressed	0.554435	0.256149	0.174177	not differentially expressed
13424	Dync1h1	0.801287	0.0962119	0.0487389	not differentially expressed	0.939608	0.0270535	-0.0446327	not differentially expressed	0.53578	0.271013	0.0933716	not differentially expressed
13426	Dync1i1	0.400416	0.397489	0.164757	not differentially expressed	0.886871	0.0521397	0.0877987	not differentially expressed	0.733339	0.134695	0.0769581	not differentially expressed
13427	Dync1i2	0.846343	0.0724535	-0.0563023	not differentially expressed	0.817756	0.0873761	0.120647	not differentially expressed	0.375071	0.425887	-0.17695	not differentially expressed
13429	Dnm1	0.298758	0.52468	0.20214	not differentially expressed	0.929158	0.0319103	-0.0693508	not differentially expressed	0.123201	0.909386	0.271491	not differentially expressed
13430	Dnm2	0.322117	0.491987	0.160991	not differentially expressed	0.990113	0.00431544	0.0142844	not differentially expressed	0.360768	0.442771	0.146706	not differentially expressed
13433	Dnmt1	0.415997	0.38091	0.166038	not differentially expressed	0.979177	0.00913879	-0.0296464	not differentially expressed	0.297483	0.526538	0.195684	not differentially expressed
13434	Trdmt1	0.901905	0.0448392	-0.0988676	not differentially expressed	0.896271	0.0475606	-0.219632	not differentially expressed	0.857724	0.0666522	0.120764	not differentially expressed
13435	Dnmt3a	0.913124	0.03947	0.0778822	not differentially expressed	0.0709255	1.1492	-0.819166	not differentially expressed	0.0120879	1.91765	0.897048	increased expression
13436	Dnmt3b	0.928015	0.0324451	0.0419755	not differentially expressed	0.270667	0.567565	-0.383553	not differentially expressed	0.0787816	1.10358	0.425528	not differentially expressed
13437	Dnpep	0.723535	0.14054	0.0952477	not differentially expressed	0.967512	0.0143438	0.0431296	not differentially expressed	0.85138	0.0698766	0.052118	not differentially expressed
13445	Cdk2ap1	0.966319	0.0148794	-0.0135893	not differentially expressed	0.77191	0.112434	0.13223	not differentially expressed	0.478257	0.320339	-0.14582	not differentially expressed
13446	Doc2a	0.925429	0.0336568	-0.0270285	not differentially expressed	0.959627	0.0178974	0.0430677	not differentially expressed	0.742828	0.129112	-0.0700963	not differentially expressed
13447	Doc2b	0.485112	0.314158	-0.252813	not differentially expressed	0.997518	0.00107916	0.0101849	not differentially expressed	0.440589	0.355967	-0.262998	not differentially expressed
13448	Dok1	0.945975	0.0241204	0.0442876	not differentially expressed	0.998535	0.000636885	0.00368424	not differentially expressed	0.942746	0.0256055	0.0406034	not differentially expressed
13449	Dok2	0.999736	0.000114549	-0.000342229	not differentially expressed	NA		-0.165206	not differentially expressed	0.88291	0.0540833	0.164864	not differentially expressed
13476	Reep5	0.0116342	1.93426	-0.18482	decreased expression	0.956239	0.0194336	-0.0236822	not differentially expressed	0.039855	1.39952	-0.161138	decreased expression
13478	Dpagt1	0.815406	0.0886259	-0.0552829	not differentially expressed	0.997814	0.00095031	0.00282432	not differentially expressed	0.783001	0.106238	-0.0581072	not differentially expressed
13480	Dpm1	0.97873	0.00933731	-0.0140068	not differentially expressed	0.974199	0.0113522	-0.0588496	not differentially expressed	0.927539	0.0326679	0.0448428	not differentially expressed
13481	Dpm2	0.553494	0.256887	0.118101	not differentially expressed	0.925326	0.0337051	0.0640699	not differentially expressed	0.809272	0.0919057	0.0540316	not differentially expressed
13482	Dpp4	0.00965109	2.01542	1.25128	increased expression	0.751141	0.124279	0.440536	not differentially expressed	0.150136	0.823515	0.810745	not differentially expressed
13483	Dpp6	0.960811	0.0173618	-0.0117336	not differentially expressed	0.82071	0.0858101	-0.0874714	not differentially expressed	0.654069	0.184377	0.0757378	not differentially expressed
13486	Dr1	0.350069	0.455846	-0.18642	not differentially expressed	0.988302	0.00511033	-0.0209392	not differentially expressed	0.402471	0.395265	-0.165481	not differentially expressed
13488	Drd1	0.0824801	1.08365	-1.16063	not differentially expressed	0.990113	0.00431544	-0.0709419	not differentially expressed	0.115188	0.938592	-1.08968	not differentially expressed
13489	Drd2	0.997271	0.0011866	-0.00261408	not differentially expressed	0.773768	0.111389	0.275332	not differentially expressed	0.533032	0.273247	-0.277946	not differentially expressed
13490	Drd3	0.394257	0.404221	-1.04421	not differentially expressed	NA		-0.109067	not differentially expressed	0.440589	0.355967	-0.935144	not differentially expressed
13494	Drg1	0.937712	0.0279305	0.022306	not differentially expressed	0.948481	0.0229712	-0.0487724	not differentially expressed	0.73114	0.135999	0.0710784	not differentially expressed
13495	Drg2	0.227097	0.643788	0.27955	not differentially expressed	0.904915	0.0433923	0.102323	not differentially expressed	0.490375	0.309472	0.177227	not differentially expressed
13496	Arid3a	0.860571	0.0652132	-0.169434	not differentially expressed	0.980231	0.00867138	-0.0965237	not differentially expressed	0.938566	0.027535	-0.07291	not differentially expressed
13497	Drp2	0.782763	0.10637	-0.162375	not differentially expressed	0.642558	0.192088	-0.37785	not differentially expressed	0.662653	0.178714	0.215475	not differentially expressed
13498	Atn1	0.373896	0.427249	0.121637	not differentially expressed	0.687731	0.162581	-0.108455	not differentially expressed	0.0399902	1.39805	0.230091	increased expression
13506	Dsc2	0.49535	0.305088	0.731425	not differentially expressed	NA		0.609456	not differentially expressed	0.93443	0.0294533	0.121969	not differentially expressed
13507	Dsc3	NA		3.1751	not differentially expressed	NA		2.77487	not differentially expressed	NA		0.400229	not differentially expressed
13508	Dscam	0.381145	0.41891	0.197168	not differentially expressed	0.967512	0.0143438	0.0447038	not differentially expressed	0.512376	0.290411	0.152464	not differentially expressed
13511	Dsg2	0.00670284	2.17374	1.12929	increased expression	0.0712174	1.14741	0.982091	not differentially expressed	0.839748	0.0758509	0.147203	not differentially expressed
13518	Dst	0.723331	0.140663	0.0728993	not differentially expressed	0.698257	0.155984	-0.127569	not differentially expressed	0.167933	0.774863	0.200468	not differentially expressed
13521	Slc26a2	0.941583	0.0261413	0.060881	not differentially expressed	0.758512	0.120038	0.363567	not differentially expressed	0.603339	0.219439	-0.302686	not differentially expressed
13527	Dtna	0.193845	0.712546	-0.306152	not differentially expressed	0.808346	0.0924027	-0.157078	not differentially expressed	0.59793	0.22335	-0.149074	not differentially expressed
13528	Dtnb	0.820053	0.0861579	0.0849357	not differentially expressed	0.733134	0.134817	-0.197343	not differentially expressed	0.262276	0.581242	0.282279	not differentially expressed
13537	Dusp2	0.400144	0.397784	0.717886	not differentially expressed	NA		0.550749	not differentially expressed	0.884596	0.053255	0.167138	not differentially expressed
13542	Dvl1	0.467768	0.32997	0.100378	not differentially expressed	0.835752	0.0779228	0.0722421	not differentially expressed	0.87298	0.0589957	0.0281359	not differentially expressed
13543	Dvl2	0.040414	1.39347	-0.659665	decreased expression	0.963133	0.0163139	-0.0887548	not differentially expressed	0.0942592	1.02568	-0.57091	not differentially expressed
13544	Dvl3	0.297388	0.526676	-0.242532	not differentially expressed	0.989329	0.00465941	-0.023999	not differentially expressed	0.344511	0.462797	-0.218533	not differentially expressed
13548	Dyrk1a	0.791644	0.10147	-0.0645052	not differentially expressed	0.882194	0.0544358	-0.0846214	not differentially expressed	0.937911	0.0278385	0.0201162	not differentially expressed
13549	Dyrk1b	0.72803	0.137851	-0.0783747	not differentially expressed	0.958239	0.0185264	-0.0432222	not differentially expressed	0.884173	0.0534628	-0.0351525	not differentially expressed
13555	E2f1	0.724383	0.140032	-0.285928	not differentially expressed	0.983234	0.0073432	0.0839137	not differentially expressed	0.596341	0.224505	-0.369841	not differentially expressed
13557	E2f3	0.807392	0.0929156	-0.154841	not differentially expressed	0.990113	0.00431544	0.0425203	not differentially expressed	0.714801	0.145815	-0.197361	not differentially expressed
13559	E2f5	0.912275	0.0398743	-0.0425317	not differentially expressed	0.743263	0.128858	-0.173272	not differentially expressed	0.627244	0.202564	0.13074	not differentially expressed
13560	E4f1	0.94877	0.022839	0.0275177	not differentially expressed	0.997518	0.00107916	0.0101115	not differentially expressed	0.963477	0.0161587	0.0174062	not differentially expressed
13589	Mapre1	0.893085	0.0491072	0.0281989	not differentially expressed	0.5516	0.258376	0.134055	not differentially expressed	0.446815	0.349872	-0.105856	not differentially expressed
13590	Lefty1	0.890119	0.0505518	0.0932045	not differentially expressed	0.990764	0.00402965	0.0342289	not differentially expressed	0.925903	0.0334343	0.0589756	not differentially expressed
13591	Ebf1	0.939389	0.0271548	0.0818706	not differentially expressed	0.921715	0.0354035	0.254512	not differentially expressed	0.842976	0.074185	-0.172641	not differentially expressed
13592	Ebf2	0.894001	0.0486618	0.18913	not differentially expressed	NA		0.415205	not differentially expressed	0.853134	0.0689829	-0.226075	not differentially expressed
13593	Ebf3	0.724672	0.139859	0.217736	not differentially expressed	0.895136	0.0481112	0.210229	not differentially expressed	0.989674	0.00450779	0.00750638	not differentially expressed
13595	Ebp	0.550092	0.259565	0.206258	not differentially expressed	0.716394	0.144848	0.235892	not differentially expressed	0.946411	0.0239201	-0.0296339	not differentially expressed
13599	Ecel1	0.765011	0.116333	-0.0913369	not differentially expressed	0.658113	0.181699	0.194599	not differentially expressed	0.166883	0.777589	-0.285936	not differentially expressed
13601	Ecm1	0.141671	0.848718	0.501876	not differentially expressed	0.738919	0.131403	-0.267319	not differentially expressed	0.010952	1.96051	0.769195	increased expression
13602	Sparcl1	0.0246853	1.60756	-0.256145	decreased expression	0.666284	0.176341	-0.119703	not differentially expressed	0.322656	0.49126	-0.136443	not differentially expressed
13603	Opn3	NA		0.193677	not differentially expressed	NA		0.926952	not differentially expressed	NA		-0.733275	not differentially expressed
13605	Ect2	0.758493	0.120049	0.236757	not differentially expressed	0.906173	0.0427889	0.238956	not differentially expressed	0.997541	0.00106938	-0.00219851	not differentially expressed
13609	S1pr1	0.366428	0.436012	-0.186763	not differentially expressed	0.928537	0.0322007	-0.0717778	not differentially expressed	0.611651	0.213496	-0.114985	not differentially expressed
13610	S1pr3	0.530779	0.275086	0.136923	not differentially expressed	0.928338	0.032294	0.0698996	not differentially expressed	0.783594	0.105909	0.0670229	not differentially expressed
13612	Edil3	0.496358	0.304205	-0.15966	not differentially expressed	0.976311	0.0104116	-0.0346732	not differentially expressed	0.603449	0.219359	-0.124987	not differentially expressed
13614	Edn1	0.364735	0.438023	0.67798	not differentially expressed	NA		-0.082295	not differentially expressed	0.271688	0.565929	0.760275	not differentially expressed
13616	Edn3	0.844676	0.0733101	0.172294	not differentially expressed	0.739489	0.131068	0.444224	not differentially expressed	0.704815	0.151925	-0.27193	not differentially expressed
13617	Ednra	0.81676	0.0879057	0.156089	not differentially expressed	0.849919	0.0706224	0.256551	not differentially expressed	0.880051	0.055492	-0.100462	not differentially expressed
13618	Ednrb	0.734725	0.133875	0.129519	not differentially expressed	0.920976	0.0357519	0.111942	not differentially expressed	0.966389	0.0148482	0.0175766	not differentially expressed
13619	Phc1	0.716035	0.145066	0.0921086	not differentially expressed	0.925326	0.0337051	0.0724954	not differentially expressed	0.945383	0.0243922	0.0196132	not differentially expressed
13626	Eed	0.549109	0.260342	-0.222309	not differentially expressed	0.855838	0.0676087	0.174677	not differentially expressed	0.192601	0.715342	-0.396987	not differentially expressed
13627	Eef1a1	0.872295	0.0593365	0.032943	not differentially expressed	0.514488	0.288625	0.140513	not differentially expressed	0.437165	0.359354	-0.10757	not differentially expressed
13628	Eef1a2	0.715017	0.145683	0.0786066	not differentially expressed	0.622553	0.205824	0.152113	not differentially expressed	0.712131	0.14744	-0.073506	not differentially expressed
13629	Eef2	0.922246	0.0351531	0.024242	not differentially expressed	0.956309	0.0194019	0.0380146	not differentially expressed	0.94892	0.0227706	-0.0137726	not differentially expressed
13631	Eef2k	0.02387	1.62215	-0.400195	decreased expression	0.57522	0.240166	-0.211275	not differentially expressed	0.385519	0.413955	-0.18892	not differentially expressed
13636	Efna1	0.789997	0.102375	-0.129084	not differentially expressed	0.943531	0.025244	-0.107212	not differentially expressed	0.965056	0.0154477	-0.0218723	not differentially expressed
13637	Efna2	0.985395	0.00638954	0.0183296	not differentially expressed	0.991737	0.00360368	-0.0412634	not differentially expressed	0.946577	0.0238439	0.059593	not differentially expressed
13638	Efna3	0.545531	0.26318	-0.207321	not differentially expressed	0.382139	0.417779	0.370875	not differentially expressed	0.0214071	1.66944	-0.578197	decreased expression
13640	Efna5	0.985839	0.00619394	0.00947352	not differentially expressed	0.997518	0.00107916	-0.0105108	not differentially expressed	0.965495	0.0152501	0.0199843	not differentially expressed
13641	Efnb1	0.224282	0.649205	0.324997	not differentially expressed	0.646039	0.189741	0.245691	not differentially expressed	0.828829	0.0815351	0.0793063	not differentially expressed
13642	Efnb2	0.828824	0.0815376	0.121822	not differentially expressed	0.79589	0.0991468	0.253056	not differentially expressed	0.793641	0.100376	-0.131234	not differentially expressed
13643	Efnb3	0.453034	0.343869	-0.211866	not differentially expressed	0.985253	0.00645243	0.0331944	not differentially expressed	0.347151	0.459481	-0.24506	not differentially expressed
13644	Efs	0.24739	0.606617	0.359904	not differentially expressed	0.99342	0.00286726	0.0181408	not differentially expressed	0.266413	0.574445	0.341763	not differentially expressed
13645	Egf	0.893085	0.0491072	-0.209318	not differentially expressed	NA		0.453416	not differentially expressed	NA		-0.662734	not differentially expressed
13649	Egfr	0.366428	0.436012	0.498996	not differentially expressed	0.961182	0.0171945	0.128561	not differentially expressed	0.52584	0.279147	0.370435	not differentially expressed
13650	Rhbdf1	0.133444	0.874701	0.366771	not differentially expressed	0.983234	0.0073432	-0.0362427	not differentially expressed	0.0927769	1.03256	0.403014	not differentially expressed
13653	Egr1	0.989731	0.00448302	0.0129865	not differentially expressed	0.97462	0.0111649	-0.101698	not differentially expressed	0.891251	0.0500001	0.114685	not differentially expressed
13654	Egr2	NA		-0.946298	not differentially expressed	NA		0.222713	not differentially expressed	NA		-1.16901	not differentially expressed
13655	Egr3	0.498878	0.302006	-0.832265	not differentially expressed	NA		-0.0101402	not differentially expressed	0.485033	0.314229	-0.822125	not differentially expressed
13656	Egr4	0.0180185	1.74428	-0.984722	decreased expression	0.991737	0.00360368	0.0370261	not differentially expressed	0.0163513	1.78645	-1.02175	decreased expression
13660	Ehd1	0.847965	0.0716219	0.051893	not differentially expressed	0.363246	0.439799	0.229678	not differentially expressed	0.329669	0.481922	-0.177785	not differentially expressed
13663	Ei24	0.848558	0.0713187	0.0363851	not differentially expressed	0.886871	0.0521397	0.0608564	not differentially expressed	0.892941	0.0491772	-0.0244712	not differentially expressed
13665	Eif2s1	0.0216004	1.66554	-0.261798	decreased expression	0.997814	0.00095031	-0.00343963	not differentially expressed	0.0273456	1.56311	-0.258359	decreased expression
13666	Eif2ak3	0.838616	0.0764368	-0.0733338	not differentially expressed	0.886871	0.0521397	-0.116859	not differentially expressed	0.901193	0.045182	0.0435252	not differentially expressed
13667	Eif2b4	0.811332	0.0908015	-0.23105	not differentially expressed	0.974199	0.0113522	0.118906	not differentially expressed	0.66262	0.178736	-0.349956	not differentially expressed
13669	Eif3a	0.13165	0.880578	-0.305776	not differentially expressed	0.997814	0.00095031	0.00278075	not differentially expressed	0.128936	0.889626	-0.308556	not differentially expressed
13680	Ddx19a	0.155073	0.809464	-0.209287	not differentially expressed	0.98074	0.0084461	-0.0238018	not differentially expressed	0.222942	0.651808	-0.185485	not differentially expressed
13681	Eif4a1	0.245823	0.609378	-0.135262	not differentially expressed	0.886871	0.0521397	0.0567179	not differentially expressed	0.0672553	1.17227	-0.19198	not differentially expressed
13682	Eif4a2	0.0167626	1.77566	-0.22286	decreased expression	0.857847	0.0665901	-0.0612201	not differentially expressed	0.122263	0.912706	-0.16164	not differentially expressed
13684	Eif4e	0.0651106	1.18635	-0.291215	not differentially expressed	0.913671	0.0392103	0.074345	not differentially expressed	0.0149523	1.82529	-0.36556	decreased expression
13685	Eif4ebp1	0.979245	0.00910867	0.0137573	not differentially expressed	0.86892	0.06102	0.170605	not differentially expressed	0.691175	0.160412	-0.156848	not differentially expressed
13688	Eif4ebp2	0.677874	0.168851	-0.0898692	not differentially expressed	0.956239	0.0194336	-0.0438733	not differentially expressed	0.838469	0.0765131	-0.0459959	not differentially expressed
13690	Eif4g2	0.125601	0.901008	-0.13525	not differentially expressed	0.887831	0.0516699	0.0449959	not differentially expressed	0.0284852	1.54538	-0.180246	decreased expression
13706	Cela2a	NA		-0.34587	not differentially expressed	NA		-1.46262	not differentially expressed	NA		1.11675	not differentially expressed
13709	Elf1	0.998229	0.00076989	-0.00109786	not differentially expressed	0.434847	0.361664	0.314758	not differentially expressed	0.229	0.640165	-0.315856	not differentially expressed
13712	Elk1	0.900997	0.0452767	-0.0334577	not differentially expressed	0.687731	0.162581	-0.137184	not differentially expressed	0.572713	0.242063	0.103726	not differentially expressed
13713	Elk3	0.665707	0.176717	0.138914	not differentially expressed	0.994957	0.00219572	0.0137519	not differentially expressed	0.678426	0.168498	0.125162	not differentially expressed
13714	Elk4	0.907551	0.0421292	-0.107366	not differentially expressed	0.884831	0.0531395	0.279269	not differentially expressed	0.542376	0.2657	-0.386635	not differentially expressed
13716	Ell	0.279876	0.553034	-0.36439	not differentially expressed	0.988302	0.00511033	-0.0362236	not differentially expressed	0.327354	0.484983	-0.328167	not differentially expressed
13717	Eln	0.0038533	2.41417	0.90322	increased expression	0.749174	0.125417	-0.291344	not differentially expressed	6.10791e-05	4.21411	1.19456	increased expression
13722	Aimp1	0.648676	0.187972	-0.0883668	not differentially expressed	0.838006	0.0767531	0.0898063	not differentially expressed	0.237306	0.624691	-0.178173	not differentially expressed
13723	Emb	0.683473	0.165279	0.137014	not differentially expressed	0.974199	0.0113522	-0.0465045	not differentially expressed	0.52507	0.279783	0.183519	not differentially expressed
13726	Emd	0.885379	0.0528707	-0.0306968	not differentially expressed	0.967604	0.0143024	0.0274362	not differentially expressed	0.724266	0.140102	-0.058133	not differentially expressed
13728	Mark2	0.736219	0.132993	0.0598662	not differentially expressed	0.997814	0.00095031	0.00253799	not differentially expressed	0.724041	0.140237	0.0573282	not differentially expressed
13730	Emp1	0.828568	0.081672	0.136131	not differentially expressed	0.88394	0.0535771	-0.20559	not differentially expressed	0.447139	0.349558	0.341722	not differentially expressed
13731	Emp2	0.970972	0.0127934	-0.0406055	not differentially expressed	NA		-0.393885	not differentially expressed	0.658059	0.181735	0.35328	not differentially expressed
13732	Emp3	0.822765	0.0847245	0.158254	not differentially expressed	0.41748	0.379364	0.576463	not differentially expressed	0.409687	0.387547	-0.418209	not differentially expressed
13733	Adgre1	0.865694	0.0626357	0.142348	not differentially expressed	0.729691	0.136861	0.41946	not differentially expressed	0.670603	0.173535	-0.277112	not differentially expressed
13797	Emx2	0.952385	0.0211875	-0.0604952	not differentially expressed	0.812427	0.0902158	0.37518	not differentially expressed	0.50326	0.298208	-0.435675	not differentially expressed
13798	En1	NA		1.15893	not differentially expressed	NA		4.6087	not differentially expressed	NA		-3.44977	not differentially expressed
13799	En2	NA		0.268577	not differentially expressed	NA		0.169769	not differentially expressed	NA		0.0988082	not differentially expressed
13800	Enah	0.772492	0.112106	0.0902557	not differentially expressed	0.487621	0.311918	-0.242971	not differentially expressed	0.0970251	1.01312	0.333227	not differentially expressed
13801	Enam	0.279571	0.553508	1.44791	not differentially expressed	NA		-0.875173	not differentially expressed	NA		2.32308	not differentially expressed
13803	Enc1	0.838227	0.0766382	0.0856986	not differentially expressed	0.986742	0.00579636	0.0345184	not differentially expressed	0.900305	0.0456106	0.0511802	not differentially expressed
13804	Endog	0.395694	0.40264	-0.825614	not differentially expressed	NA		-0.0174036	not differentially expressed	NA		-0.808211	not differentially expressed
13805	Eng	0.966914	0.0146123	0.0204282	not differentially expressed	0.924571	0.0340598	-0.114175	not differentially expressed	0.712642	0.147129	0.134603	not differentially expressed
13806	Eno1	0.273753	0.562641	0.159094	not differentially expressed	0.904203	0.0437338	-0.0628395	not differentially expressed	0.0901375	1.04509	0.221933	not differentially expressed
13807	Eno2	0.913124	0.03947	0.045396	not differentially expressed	0.778957	0.108487	0.1711	not differentially expressed	0.674797	0.170827	-0.125704	not differentially expressed
13808	Eno3	0.924608	0.0340424	0.0407743	not differentially expressed	0.930005	0.0315147	-0.0911704	not differentially expressed	0.66262	0.178736	0.131945	not differentially expressed
13809	Enpep	0.0934417	1.02946	0.571693	not differentially expressed	0.0374074	1.42704	-0.746129	decreased expression	1.63201e-06	5.78728	1.31782	increased expression
13813	Eomes	0.761645	0.118247	-0.878286	not differentially expressed	NA		-1.06836	not differentially expressed	NA		0.190079	not differentially expressed
13819	Epas1	0.266794	0.573823	0.162876	not differentially expressed	0.992244	0.00338143	0.00995776	not differentially expressed	0.291787	0.534935	0.152918	not differentially expressed
13821	Epb41l1	0.262995	0.580052	0.135362	not differentially expressed	0.951037	0.0218024	-0.0327678	not differentially expressed	0.134169	0.872348	0.168129	not differentially expressed
13822	Epb41l2	0.372555	0.428809	0.18	not differentially expressed	0.599479	0.222226	0.184773	not differentially expressed	0.985696	0.0062571	-0.00477335	not differentially expressed
13823	Epb41l3	0.984303	0.00687128	0.00617675	not differentially expressed	0.89951	0.0459942	-0.0855139	not differentially expressed	0.691175	0.160412	0.0916906	not differentially expressed
13824	Epb41l4a	0.643212	0.191646	-0.107324	not differentially expressed	0.259	0.586701	-0.266967	not differentially expressed	0.406229	0.391229	0.159642	not differentially expressed
13828	Epb42	0.289837	0.537846	0.714934	not differentially expressed	0.948481	0.0229712	0.193316	not differentially expressed	0.467168	0.330527	0.521618	not differentially expressed
13829	Dmtn	0.722866	0.140942	0.0528551	not differentially expressed	0.871078	0.0599431	0.0575592	not differentially expressed	0.978438	0.00946673	-0.00470413	not differentially expressed
13830	Stom	0.730491	0.136385	-0.160828	not differentially expressed	0.886871	0.0521397	0.16618	not differentially expressed	0.359292	0.444553	-0.327008	not differentially expressed
13831	Epc1	0.800336	0.0967277	-0.081033	not differentially expressed	0.687691	0.162607	0.189067	not differentially expressed	0.210602	0.676538	-0.2701	not differentially expressed
13836	Epha2	0.659389	0.180858	0.347939	not differentially expressed	0.922827	0.0348795	0.236051	not differentially expressed	0.901768	0.0449051	0.111888	not differentially expressed
13837	Epha3	0.0171555	1.7656	0.870664	increased expression	0.951037	0.0218024	-0.123891	not differentially expressed	0.00612118	2.21316	0.994554	increased expression
13838	Epha4	0.420031	0.376719	-0.248667	not differentially expressed	0.979826	0.0088512	-0.0441773	not differentially expressed	0.514833	0.288333	-0.20449	not differentially expressed
13839	Epha5	0.96098	0.0172857	-0.021697	not differentially expressed	0.98361	0.00717719	0.0358462	not differentially expressed	0.878011	0.0565001	-0.0575433	not differentially expressed
13840	Epha6	0.287798	0.540912	-0.698548	not differentially expressed	0.846158	0.0725484	-0.363392	not differentially expressed	0.66171	0.179332	-0.335156	not differentially expressed
13841	Epha7	0.645751	0.189935	-0.236568	not differentially expressed	0.997814	0.00095031	0.00600995	not differentially expressed	0.610348	0.214423	-0.242578	not differentially expressed
13842	Epha8	0.498899	0.301987	-0.242482	not differentially expressed	0.793938	0.100213	-0.211538	not differentially expressed	0.946903	0.0236943	-0.0309438	not differentially expressed
13844	Ephb2	0.0319448	1.4956	-0.478536	decreased expression	0.943018	0.0254799	-0.0848108	not differentially expressed	0.102864	0.987735	-0.393725	not differentially expressed
13845	Ephb3	0.970634	0.0129443	-0.02436	not differentially expressed	0.928376	0.0322761	-0.149239	not differentially expressed	0.818627	0.0869141	0.124879	not differentially expressed
13846	Ephb4	0.458239	0.338908	0.378688	not differentially expressed	0.925326	0.0337051	-0.168813	not differentially expressed	0.21115	0.67541	0.547501	not differentially expressed
13848	Ephb6	0.937741	0.0279172	-0.036018	not differentially expressed	0.926229	0.0332814	0.102963	not differentially expressed	0.669117	0.174498	-0.138981	not differentially expressed
13849	Ephx1	0.417002	0.379862	0.953998	not differentially expressed	NA		-0.753392	not differentially expressed	NA		1.70739	not differentially expressed
13850	Ephx2	0.875572	0.0577083	0.0533369	not differentially expressed	0.818401	0.0870336	-0.133708	not differentially expressed	0.408019	0.389319	0.187045	not differentially expressed
13852	Stx2	0.732089	0.135436	0.10595	not differentially expressed	0.561535	0.250623	-0.229225	not differentially expressed	0.111417	0.953049	0.335176	not differentially expressed
13853	Epm2a	0.937712	0.0279305	-0.0362161	not differentially expressed	0.96444	0.0157249	-0.0621764	not differentially expressed	0.948082	0.0231543	0.0259603	not differentially expressed
13854	Epn1	0.704436	0.152159	0.107132	not differentially expressed	0.729691	0.136861	0.168062	not differentially expressed	0.83388	0.0788965	-0.0609303	not differentially expressed
13855	Epn2	0.917932	0.0371896	0.0253403	not differentially expressed	0.948481	0.0229712	-0.0436912	not differentially expressed	0.696648	0.156986	0.0690315	not differentially expressed
13857	Epor	0.461158	0.33615	0.268813	not differentially expressed	0.969911	0.0132682	0.064821	not differentially expressed	0.585337	0.232594	0.203992	not differentially expressed
13858	Eps15	0.865657	0.0626541	0.0472999	not differentially expressed	0.98399	0.00700941	-0.0241116	not differentially expressed	0.7528	0.123321	0.0714115	not differentially expressed
13859	Eps15l1	0.993362	0.00289242	0.00301412	not differentially expressed	0.906173	0.0427889	-0.089632	not differentially expressed	0.71787	0.143954	0.0926462	not differentially expressed
13860	Eps8	0.940289	0.0267388	-0.022925	not differentially expressed	0.9748	0.0110844	0.0315486	not differentially expressed	0.826018	0.0830104	-0.0544736	not differentially expressed
13864	Nr2f6	0.852144	0.069487	0.0576151	not differentially expressed	0.883288	0.0538976	0.0998844	not differentially expressed	0.884731	0.0531886	-0.0422693	not differentially expressed
13865	Nr2f1	0.624827	0.204241	0.0876195	not differentially expressed	0.985256	0.00645087	-0.0185501	not differentially expressed	0.50328	0.29819	0.10617	not differentially expressed
13866	Erbb2	0.00731524	2.13577	0.291957	increased expression	0.996255	0.00162949	0.00641305	not differentially expressed	0.0120761	1.91807	0.285544	increased expression
13867	Erbb3	0.698729	0.155691	0.392795	not differentially expressed	0.771924	0.112425	-0.538877	not differentially expressed	0.217147	0.663247	0.931672	not differentially expressed
13869	Erbb4	0.937741	0.0279172	-0.0713487	not differentially expressed	0.877266	0.0568686	-0.270133	not differentially expressed	0.771764	0.112516	0.198784	not differentially expressed
13870	Ercc1	0.264101	0.578231	0.230372	not differentially expressed	0.831349	0.0802164	0.121595	not differentially expressed	0.65719	0.182309	0.108777	not differentially expressed
13871	Ercc2	0.553881	0.256584	-0.172435	not differentially expressed	0.958506	0.018405	-0.0636248	not differentially expressed	0.724058	0.140227	-0.10881	not differentially expressed
13872	Ercc3	0.996385	0.00157269	-0.00153017	not differentially expressed	0.884831	0.0531395	-0.0848059	not differentially expressed	0.689859	0.16124	0.0832757	not differentially expressed
13875	Erf	0.225217	0.647398	-0.478162	not differentially expressed	0.986857	0.00574559	-0.0478453	not differentially expressed	0.277785	0.556291	-0.430316	not differentially expressed
13876	Erg	0.519646	0.284293	0.395547	not differentially expressed	0.991737	0.00360368	-0.037902	not differentially expressed	0.443954	0.352662	0.433449	not differentially expressed
13877	Erh	0.973231	0.0117842	-0.00797284	not differentially expressed	0.702417	0.153405	0.1209	not differentially expressed	0.401654	0.396148	-0.128873	not differentially expressed
13885	Esd	0.658357	0.181539	-0.0682345	not differentially expressed	0.990113	0.00431544	0.0116511	not differentially expressed	0.563217	0.249324	-0.0798856	not differentially expressed
13897	Ces1e	0.989731	0.00448302	0.0202707	not differentially expressed	0.961182	0.0171945	0.230892	not differentially expressed	0.876121	0.0574361	-0.210621	not differentially expressed
13929	Amz2	0.621203	0.206766	-0.0844102	not differentially expressed	0.986742	0.00579636	-0.0165474	not differentially expressed	0.683923	0.164993	-0.0678629	not differentially expressed
13972	Gnb1l	0.766032	0.115753	0.263012	not differentially expressed	0.991737	0.00360368	-0.0435082	not differentially expressed	0.685682	0.163877	0.30652	not differentially expressed
13982	Esr1	0.658732	0.181291	-0.301684	not differentially expressed	0.993406	0.00287309	-0.0338464	not differentially expressed	0.675168	0.170588	-0.267838	not differentially expressed
13983	Esr2	0.649242	0.187593	0.524608	not differentially expressed	NA		0.106018	not differentially expressed	NA		0.41859	not differentially expressed
13990	Smarcad1	0.712732	0.147073	-0.110487	not differentially expressed	0.37465	0.426375	-0.286675	not differentially expressed	0.472404	0.325686	0.176188	not differentially expressed
13992	Khdrbs3	0.671258	0.173111	-0.103456	not differentially expressed	0.849919	0.0706224	-0.105658	not differentially expressed	0.992468	0.00328347	0.00220203	not differentially expressed
13998	Fgd6	0.989731	0.00448302	-0.0100089	not differentially expressed	0.683318	0.165377	-0.390873	not differentially expressed	0.425059	0.371551	0.380864	not differentially expressed
14000	Drosha	0.976027	0.0105381	0.0140416	not differentially expressed	0.998535	0.000636885	0.00225776	not differentially expressed	0.978339	0.00951056	0.0117838	not differentially expressed
14004	Chchd2	0.858742	0.0661375	-0.0903241	not differentially expressed	0.751141	0.124279	0.24322	not differentially expressed	0.318222	0.497269	-0.333544	not differentially expressed
14007	Celf2	0.7549	0.12211	-0.126186	not differentially expressed	0.735931	0.133163	0.225561	not differentially expressed	0.21571	0.666129	-0.351748	not differentially expressed
14009	Etv1	0.773895	0.111318	0.129597	not differentially expressed	0.997814	0.00095031	0.00728405	not differentially expressed	0.764768	0.11647	0.122313	not differentially expressed
14011	Etv6	0.807392	0.0929156	0.117776	not differentially expressed	0.990113	0.00431544	0.0309082	not differentially expressed	0.851682	0.0697223	0.0868676	not differentially expressed
14012	Mpzl2	1.94911e-05	4.71016	1.20016	increased expression	0.444875	0.351762	0.454707	not differentially expressed	0.0298885	1.5245	0.74545	increased expression
14013	Mecom	0.44858	0.34816	0.536804	not differentially expressed	0.660903	0.179862	0.569122	not differentially expressed	0.972713	0.0120153	-0.0323182	not differentially expressed
14017	Evi2a	0.580394	0.236277	0.221749	not differentially expressed	0.823103	0.0845457	0.203964	not differentially expressed	0.970533	0.0129895	0.017785	not differentially expressed
14020	Evi5	0.931241	0.030938	0.0266135	not differentially expressed	0.899505	0.0459964	-0.0796528	not differentially expressed	0.605925	0.217581	0.106266	not differentially expressed
14025	Bcl11a	0.342622	0.465185	-0.449503	not differentially expressed	0.862908	0.0640356	-0.240849	not differentially expressed	0.703266	0.15288	-0.208654	not differentially expressed
14026	Evl	0.794946	0.0996621	0.0557002	not differentially expressed	0.956239	0.0194336	-0.039209	not differentially expressed	0.575824	0.23971	0.0949091	not differentially expressed
14027	Evpl	0.97624	0.0104434	0.0433483	not differentially expressed	0.622553	0.205824	-0.805482	not differentially expressed	0.336674	0.47279	0.848831	not differentially expressed
14030	Ewsr1	0.865657	0.0626541	0.0244291	not differentially expressed	0.987208	0.00559116	-0.0106924	not differentially expressed	0.766908	0.115257	0.0351215	not differentially expressed
14042	Ext1	0.683116	0.165506	-0.19757	not differentially expressed	0.995481	0.00196703	-0.0191297	not differentially expressed	0.69341	0.15901	-0.17844	not differentially expressed
14043	Ext2	0.53631	0.270584	0.104707	not differentially expressed	0.871078	0.0599431	0.07552	not differentially expressed	0.889554	0.0508277	0.0291871	not differentially expressed
14048	Eya1	0.0207798	1.68236	0.817931	increased expression	0.608667	0.21562	0.407344	not differentially expressed	0.346305	0.460541	0.410587	not differentially expressed
14049	Eya2	0.634172	0.197793	0.46715	not differentially expressed	0.975077	0.0109611	0.132176	not differentially expressed	0.733205	0.134775	0.334974	not differentially expressed
14050	Eya3	0.744222	0.128297	0.157267	not differentially expressed	0.956607	0.0192666	-0.0916772	not differentially expressed	0.527543	0.277742	0.248944	not differentially expressed
14051	Eya4	0.288875	0.53929	0.812427	not differentially expressed	NA		0.765006	not differentially expressed	0.966389	0.0148482	0.0474209	not differentially expressed
14055	Ezh1	0.541907	0.266075	-0.134994	not differentially expressed	0.173616	0.760409	-0.309544	not differentially expressed	0.372375	0.42902	0.174551	not differentially expressed
14056	Ezh2	0.910125	0.0408989	0.0860955	not differentially expressed	0.990568	0.00411572	0.0390756	not differentially expressed	0.9453	0.0244305	0.0470199	not differentially expressed
14057	Sfxn1	0.753235	0.12307	-0.0683223	not differentially expressed	0.845835	0.0727144	-0.0888752	not differentially expressed	0.932335	0.0304278	0.0205529	not differentially expressed
14058	F10	0.0153687	1.81336	0.904837	increased expression	0.755229	0.121922	0.321831	not differentially expressed	0.178245	0.748982	0.583007	not differentially expressed
14061	F2	0.0181621	1.74083	1.50004	increased expression	0.733134	0.134817	-0.536669	not differentially expressed	0.000485395	3.3139	2.03671	increased expression
14062	F2r	0.329526	0.48211	-0.752497	not differentially expressed	0.876087	0.057453	-0.371528	not differentially expressed	0.665884	0.176602	-0.380969	not differentially expressed
14063	F2rl1	NA		1.48634	not differentially expressed	NA		-0.397154	not differentially expressed	NA		1.88349	not differentially expressed
14064	F2rl2	NA		0.491901	not differentially expressed	NA		0.534801	not differentially expressed	NA		-0.0429002	not differentially expressed
14066	F3	0.120191	0.920127	-0.451081	not differentially expressed	0.990113	0.00431544	0.0298902	not differentially expressed	0.0956005	1.01954	-0.480971	not differentially expressed
14067	F5	0.410113	0.387097	0.472946	not differentially expressed	0.831855	0.0799523	0.312366	not differentially expressed	0.82084	0.0857415	0.16058	not differentially expressed
14068	F7	NA		0.659258	not differentially expressed	NA		0.0326801	not differentially expressed	NA		0.626578	not differentially expressed
14069	F8	0.824838	0.0836315	-0.138272	not differentially expressed	0.997518	0.00107916	-0.0127503	not differentially expressed	0.825162	0.0834607	-0.125521	not differentially expressed
14070	F8a	0.799153	0.0973702	0.076687	not differentially expressed	0.592497	0.227314	0.205358	not differentially expressed	0.594164	0.226094	-0.128671	not differentially expressed
14073	Faah	0.648676	0.187972	-0.10343	not differentially expressed	0.951037	0.0218024	-0.0491128	not differentially expressed	0.82193	0.0851654	-0.0543176	not differentially expressed
14077	Fabp3	0.84068	0.0753692	-0.0387098	not differentially expressed	0.265914	0.575258	0.186989	not differentially expressed	0.0471206	1.32679	-0.225699	decreased expression
14081	Acsl1	0.850938	0.0701022	0.0442155	not differentially expressed	0.542455	0.265636	0.161343	not differentially expressed	0.487734	0.311817	-0.117128	not differentially expressed
14082	Fadd	0.996509	0.00151872	0.00200751	not differentially expressed	0.983234	0.0073432	-0.0364459	not differentially expressed	0.921914	0.0353096	0.0384535	not differentially expressed
14083	Ptk2	0.011402	1.94302	0.324468	increased expression	0.440713	0.355844	-0.183186	not differentially expressed	1.48892e-05	4.82713	0.507655	increased expression
14084	Faf1	0.153361	0.814285	0.174542	not differentially expressed	0.922439	0.0350624	0.0512438	not differentially expressed	0.355403	0.449279	0.123298	not differentially expressed
14085	Fah	0.0822679	1.08477	0.369842	not differentially expressed	0.862758	0.064111	0.126005	not differentially expressed	0.307115	0.5127	0.243836	not differentially expressed
14086	Fscn1	0.961417	0.0170884	0.0132396	not differentially expressed	0.869639	0.0606609	0.0850644	not differentially expressed	0.722506	0.141159	-0.0718248	not differentially expressed
14087	Fanca	0.870993	0.0599856	-0.0765168	not differentially expressed	0.647283	0.188906	-0.273362	not differentially expressed	0.565491	0.247574	0.196845	not differentially expressed
14088	Fancc	0.365635	0.436953	0.396112	not differentially expressed	0.982334	0.00774099	-0.0596112	not differentially expressed	0.257665	0.588945	0.455723	not differentially expressed
14089	Fap	0.870155	0.0604036	0.211423	not differentially expressed	NA		0.819269	not differentially expressed	0.518035	0.285641	-0.607846	not differentially expressed
14102	Fas	0.00668372	2.17498	1.26569	increased expression	0.7014	0.154034	0.475202	not differentially expressed	0.153148	0.814887	0.790492	not differentially expressed
14104	Fasn	0.69266	0.15948	-0.13356	not differentially expressed	0.906173	0.0427889	0.112357	not differentially expressed	0.356756	0.447628	-0.245917	not differentially expressed
14105	Srsf10	0.0240378	1.6191	-0.31961	decreased expression	0.867915	0.0615227	0.0893506	not differentially expressed	0.00253141	2.59664	-0.408961	decreased expression
14106	Foxh1	0.893085	0.0491072	0.037208	not differentially expressed	0.689427	0.161512	0.145351	not differentially expressed	0.583761	0.233765	-0.108143	not differentially expressed
14107	Fat1	0.464198	0.333297	0.168869	not differentially expressed	0.990568	0.00411572	-0.0174477	not differentially expressed	0.385823	0.413612	0.186317	not differentially expressed
14109	Fau	0.947989	0.0231965	0.0161665	not differentially expressed	0.500792	0.300343	0.15861	not differentially expressed	0.334162	0.476043	-0.142444	not differentially expressed
14113	Fbl	0.442364	0.35422	0.126003	not differentially expressed	0.390054	0.408875	0.185081	not differentially expressed	0.753876	0.1227	-0.0590775	not differentially expressed
14114	Fbln1	5.1544e-10	9.28782	1.6532	increased expression	0.386571	0.412771	0.499528	not differentially expressed	0.000182468	3.73881	1.15367	increased expression
14115	Fbln2	0.775101	0.110642	0.458894	not differentially expressed	0.924571	0.0340598	-0.436561	not differentially expressed	0.467306	0.330399	0.895454	not differentially expressed
14118	Fbn1	0.0255637	1.59238	0.650176	increased expression	0.915839	0.0381808	0.140799	not differentially expressed	0.112294	0.949643	0.509377	not differentially expressed
14119	Fbn2	0.968586	0.0138619	-0.0425589	not differentially expressed	0.503175	0.298281	-0.724282	not differentially expressed	0.309675	0.509094	0.681723	not differentially expressed
14120	Fbp2	0.97016	0.0131568	-0.0627429	not differentially expressed	0.935107	0.0291388	-0.359663	not differentially expressed	0.830226	0.0808038	0.29692	not differentially expressed
14121	Fbp1	0.96921	0.013582	-0.061395	not differentially expressed	NA		0.0834539	not differentially expressed	0.922538	0.0350158	-0.144849	not differentially expressed
14123	Fbrs	0.392186	0.406508	-0.152283	not differentially expressed	0.363246	0.439799	-0.210363	not differentially expressed	0.785367	0.104928	0.0580798	not differentially expressed
14127	Fcer1g	0.080356	1.09498	0.527073	not differentially expressed	0.768809	0.114182	0.236133	not differentially expressed	0.412914	0.38414	0.29094	not differentially expressed
14128	Fcer2a	NA		-1.13217	not differentially expressed	NA		-0.85278	not differentially expressed	NA		-0.279388	not differentially expressed
14129	Fcgr1	0.58507	0.232792	0.252795	not differentially expressed	0.693915	0.158694	0.320445	not differentially expressed	0.905533	0.0430957	-0.0676499	not differentially expressed
14130	Fcgr2b	0.365635	0.436953	0.63856	not differentially expressed	NA		-0.0243506	not differentially expressed	0.321668	0.492593	0.662911	not differentially expressed
14131	Fcgr3	0.854619	0.0682277	0.289743	not differentially expressed	NA		-0.28684	not differentially expressed	NA		0.576584	not differentially expressed
14132	Fcgrt	7.07973e-05	4.14998	0.702904	increased expression	0.272039	0.565369	0.346314	not differentially expressed	0.11799	0.928155	0.35659	not differentially expressed
14133	Fcna	0.885822	0.0526538	0.409213	not differentially expressed	NA		-0.348844	not differentially expressed	NA		0.758057	not differentially expressed
14134	Fcnb	0.168068	0.774514	0.639002	not differentially expressed	0.967512	0.0143438	0.102602	not differentially expressed	0.266413	0.574445	0.5364	not differentially expressed
14137	Fdft1	0.953219	0.0208073	0.0170451	not differentially expressed	0.94085	0.0264797	0.0554591	not differentially expressed	0.873578	0.0586982	-0.038414	not differentially expressed
14148	Fdx1	0.948422	0.0229986	-0.0300837	not differentially expressed	0.979308	0.00908086	0.0431982	not differentially expressed	0.846719	0.0722607	-0.0732819	not differentially expressed
14149	Fdxr	0.327506	0.48478	0.266149	not differentially expressed	0.997814	0.00095031	-0.00303788	not differentially expressed	0.301816	0.520257	0.269187	not differentially expressed
14151	Fech	0.97744	0.00990993	0.0167225	not differentially expressed	0.368495	0.433568	-0.456337	not differentially expressed	0.164054	0.785014	0.47306	not differentially expressed
14154	Fem1a	NA		-0.175318	not differentially expressed	NA		-0.623085	not differentially expressed	NA		0.447767	not differentially expressed
14155	Fem1b	0.518356	0.285372	-0.106311	not differentially expressed	0.986742	0.00579636	0.017523	not differentially expressed	0.411714	0.385405	-0.123834	not differentially expressed
14156	Fen1	0.996385	0.00157269	-0.0047856	not differentially expressed	0.962757	0.0164833	0.132993	not differentially expressed	0.856452	0.0672971	-0.137778	not differentially expressed
14158	Fer	0.925073	0.0338241	-0.0734446	not differentially expressed	0.934639	0.0293563	-0.160132	not differentially expressed	0.896431	0.0474832	0.0866872	not differentially expressed
14159	Fes	0.192025	0.716643	0.486371	not differentially expressed	0.754958	0.122077	0.278593	not differentially expressed	0.652976	0.185103	0.207777	not differentially expressed
14160	Lgr5	0.423444	0.373204	1.81629	not differentially expressed	0.996184	0.00166026	-0.101066	not differentially expressed	0.370822	0.430835	1.91735	not differentially expressed
14163	Fgd1	0.409857	0.387367	-0.293725	not differentially expressed	0.988302	0.00511033	-0.0358902	not differentially expressed	0.465637	0.331953	-0.257835	not differentially expressed
14164	Fgf1	0.592126	0.227586	0.14476	not differentially expressed	0.860169	0.0654161	0.119399	not differentially expressed	0.939809	0.0269605	0.0253613	not differentially expressed
14165	Fgf10	0.870565	0.0601988	-0.0974953	not differentially expressed	0.949389	0.0225559	0.110026	not differentially expressed	0.649934	0.187131	-0.207522	not differentially expressed
14166	Fgf11	0.163836	0.785592	0.391325	not differentially expressed	0.874135	0.0584217	-0.149858	not differentially expressed	0.0349301	1.4568	0.541182	increased expression
14167	Fgf12	0.627006	0.202728	-0.179033	not differentially expressed	0.990113	0.00431544	-0.0298966	not differentially expressed	0.675094	0.170635	-0.149137	not differentially expressed
14168	Fgf13	0.91866	0.0368451	-0.0489063	not differentially expressed	0.906173	0.0427889	0.123172	not differentially expressed	0.601299	0.220909	-0.172078	not differentially expressed
14169	Fgf14	0.42013	0.376617	-0.174028	not differentially expressed	0.97189	0.0123827	-0.0385481	not differentially expressed	0.542845	0.265324	-0.13548	not differentially expressed
14172	Fgf18	0.415819	0.381096	-0.889114	not differentially expressed	NA		-0.109175	not differentially expressed	NA		-0.779939	not differentially expressed
14173	Fgf2	0.849581	0.0707954	0.18021	not differentially expressed	NA		0.203554	not differentially expressed	0.980475	0.00856344	-0.0233439	not differentially expressed
14179	Fgf8	NA		-0.424101	not differentially expressed	NA		-0.224271	not differentially expressed	NA		-0.199829	not differentially expressed
14180	Fgf9	0.960563	0.017474	-0.0189578	not differentially expressed	0.876614	0.0571918	0.110591	not differentially expressed	0.612211	0.213099	-0.129549	not differentially expressed
14182	Fgfr1	0.136596	0.864563	0.143485	not differentially expressed	0.98074	0.0084461	-0.0158259	not differentially expressed	0.0921119	1.03568	0.159311	not differentially expressed
14183	Fgfr2	0.0550944	1.25889	0.348013	not differentially expressed	0.948481	0.0229712	0.0610789	not differentially expressed	0.140305	0.852927	0.286934	not differentially expressed
14184	Fgfr3	0.867534	0.0617133	0.0366345	not differentially expressed	0.331183	0.479933	-0.189217	not differentially expressed	0.0766595	1.11543	0.225852	not differentially expressed
14186	Fgfr4	0.334507	0.475594	0.292198	not differentially expressed	0.999531	0.000203552	-0.000710935	not differentially expressed	0.316354	0.499827	0.292909	not differentially expressed
14187	Akr1b8	0.886364	0.0523879	-0.250357	not differentially expressed	NA		-0.0182278	not differentially expressed	NA		-0.23213	not differentially expressed
14190	Fgl2	0.419049	0.377735	0.257471	not differentially expressed	0.0805113	1.09414	0.551079	not differentially expressed	0.329025	0.482771	-0.293607	not differentially expressed
14191	Fgr	0.604915	0.218306	0.497381	not differentially expressed	NA		0.23911	not differentially expressed	NA		0.258271	not differentially expressed
14194	Fh1	0.712327	0.14732	-0.0839998	not differentially expressed	0.991737	0.00360368	0.0120391	not differentially expressed	0.63612	0.196461	-0.0960389	not differentially expressed
14198	Fhit	0.428701	0.367846	-0.399347	not differentially expressed	0.974199	0.0113522	0.0817168	not differentially expressed	0.293564	0.532297	-0.481064	not differentially expressed
14199	Fhl1	0.473397	0.324775	-0.117093	not differentially expressed	0.288009	0.540594	-0.204847	not differentially expressed	0.602547	0.220009	0.0877534	not differentially expressed
14200	Fhl2	0.919705	0.0363512	-0.0520562	not differentially expressed	0.831855	0.0799523	0.181972	not differentially expressed	0.484204	0.314972	-0.234029	not differentially expressed
14201	Fhl3	0.996642	0.00146096	0.00217438	not differentially expressed	0.973563	0.0116361	0.0540707	not differentially expressed	0.902718	0.0444478	-0.0518963	not differentially expressed
14204	Il4i1	0.725103	0.1396	-0.206664	not differentially expressed	0.989329	0.00465941	0.0461801	not differentially expressed	0.620975	0.206926	-0.252845	not differentially expressed
14205	Vegfd	0.387009	0.412279	0.819121	not differentially expressed	0.674315	0.171137	0.765908	not differentially expressed	0.9668	0.0146634	0.0532125	not differentially expressed
14208	Ppm1g	0.945975	0.0241204	-0.0278756	not differentially expressed	0.736379	0.132899	0.183772	not differentially expressed	0.401557	0.396253	-0.211647	not differentially expressed
14211	Smc2	0.933194	0.0300279	-0.0475732	not differentially expressed	0.904154	0.0437577	0.146652	not differentially expressed	0.615515	0.210761	-0.194225	not differentially expressed
14218	Sh3pxd2a	0.0530574	1.27525	0.452861	not differentially expressed	0.970897	0.0128269	0.0526767	not differentially expressed	0.104318	0.981641	0.400184	not differentially expressed
14219	Ccn2	0.00926348	2.03323	0.960298	increased expression	0.730179	0.136571	0.352252	not differentially expressed	0.160121	0.795552	0.608046	not differentially expressed
14221	Fjx1	0.822765	0.0847245	0.0623446	not differentially expressed	0.658434	0.181488	0.168882	not differentially expressed	0.63612	0.196461	-0.106538	not differentially expressed
14225	Fkbp1a	0.943937	0.0250569	-0.0222818	not differentially expressed	0.730179	0.136571	0.146059	not differentially expressed	0.386895	0.412406	-0.16834	not differentially expressed
14226	Fkbp1b	0.9948	0.00226429	-0.00284409	not differentially expressed	0.915295	0.0384389	-0.0948415	not differentially expressed	0.751644	0.123988	0.0919974	not differentially expressed
14227	Fkbp2	0.481738	0.317189	0.119885	not differentially expressed	0.35664	0.44777	0.196366	not differentially expressed	0.674342	0.17112	-0.0764815	not differentially expressed
14228	Fkbp4	0.67953	0.167791	0.0762517	not differentially expressed	0.993406	0.00287309	0.00913743	not differentially expressed	0.699564	0.155173	0.0671143	not differentially expressed
14229	Fkbp5	0.233945	0.630886	-0.418658	not differentially expressed	0.687731	0.162581	-0.300285	not differentially expressed	0.799128	0.0973836	-0.118373	not differentially expressed
14230	Fkbp10	0.555535	0.255289	0.182375	not differentially expressed	0.810258	0.0913766	0.168476	not differentially expressed	0.970734	0.0128996	0.0138982	not differentially expressed
14231	Fkbp7	0.270538	0.567772	0.314	not differentially expressed	0.751141	0.124279	0.204116	not differentially expressed	0.759419	0.119519	0.109884	not differentially expressed
14232	Fkbp8	0.198118	0.703077	0.178122	not differentially expressed	0.93728	0.0281304	0.0485122	not differentially expressed	0.383527	0.416204	0.12961	not differentially expressed
14234	Foxc2	0.00016247	3.78923	1.79931	increased expression	0.616711	0.209918	0.598513	not differentially expressed	0.0350792	1.45495	1.2008	increased expression
14235	Foxm1	0.657088	0.182377	0.215309	not differentially expressed	0.813453	0.0896674	-0.234785	not differentially expressed	0.213291	0.671028	0.450094	not differentially expressed
14236	Foxn2	0.505155	0.296575	-0.328246	not differentially expressed	0.997518	0.00107916	0.0166908	not differentially expressed	0.461429	0.335895	-0.344937	not differentially expressed
14238	Foxf2	0.0758868	1.11983	0.966537	not differentially expressed	NA		0.024418	not differentially expressed	0.0917789	1.03726	0.942119	not differentially expressed
14240	Foxb2	0.782923	0.106281	-0.296889	not differentially expressed	0.998535	0.000636885	-0.0067479	not differentially expressed	0.765453	0.116082	-0.290141	not differentially expressed
14245	Lpin1	0.301358	0.520918	-0.248118	not differentially expressed	0.969911	0.0132682	-0.046895	not differentially expressed	0.412309	0.384777	-0.201223	not differentially expressed
14247	Fli1	0.566548	0.246763	0.246836	not differentially expressed	0.820094	0.0861361	0.222557	not differentially expressed	0.96488	0.0155268	0.0242789	not differentially expressed
14248	Flii	0.164617	0.783525	0.264305	not differentially expressed	0.96444	0.0157249	0.0464591	not differentially expressed	0.275057	0.560578	0.217846	not differentially expressed
14251	Flot1	0.305272	0.515313	-0.271573	not differentially expressed	0.722506	0.141159	-0.204197	not differentially expressed	0.849717	0.0707258	-0.0673764	not differentially expressed
14252	Flot2	0.884321	0.0533901	-0.0608739	not differentially expressed	0.930075	0.0314822	0.0944859	not differentially expressed	0.60903	0.215362	-0.15536	not differentially expressed
14254	Flt1	0.0323529	1.49009	0.573611	increased expression	0.9748	0.0110844	-0.0528445	not differentially expressed	0.0191065	1.71882	0.626456	increased expression
14255	Flt3	0.892303	0.0494876	-0.0625028	not differentially expressed	0.851162	0.0699878	-0.15817	not differentially expressed	0.798854	0.0975326	0.0956673	not differentially expressed
14256	Flt3l	0.802907	0.0953345	0.162876	not differentially expressed	0.910795	0.0405793	-0.187709	not differentially expressed	0.469335	0.328517	0.350584	not differentially expressed
14257	Flt4	0.275089	0.560527	0.835271	not differentially expressed	0.988302	0.00511033	0.0812139	not differentially expressed	0.323009	0.490785	0.754057	not differentially expressed
14260	Fmn1	0.106214	0.973817	1.71924	not differentially expressed	0.916804	0.0377234	0.471635	not differentially expressed	0.286603	0.54272	1.2476	not differentially expressed
14261	Fmo1	0.00178613	2.74809	1.11678	increased expression	0.431449	0.36507	0.54795	not differentially expressed	0.208081	0.681767	0.568834	not differentially expressed
14263	Fmo5	0.92878	0.0320872	-0.0364054	not differentially expressed	0.317773	0.497883	-0.318077	not differentially expressed	0.214126	0.66933	0.281671	not differentially expressed
14264	Fmod	1.5545e-11	10.8084	1.54449	increased expression	0.961768	0.0169296	0.0859152	not differentially expressed	2.78399e-09	8.55533	1.45857	increased expression
14265	Fmr1	0.0384611	1.41498	-0.528009	decreased expression	0.990113	0.00431544	0.0280045	not differentially expressed	0.0298885	1.5245	-0.556014	decreased expression
14266	Aff2	0.96072	0.0174033	0.0225312	not differentially expressed	0.951037	0.0218024	0.0734781	not differentially expressed	0.894716	0.0483147	-0.0509469	not differentially expressed
14268	Fn1	2.60537e-11	10.5841	1.37836	increased expression	0.894969	0.0481922	0.144243	not differentially expressed	3.51414e-08	7.45418	1.23412	increased expression
14269	Fnbp1	0.20344	0.691563	0.214361	not differentially expressed	0.970829	0.012857	0.0340679	not differentially expressed	0.299643	0.523396	0.180293	not differentially expressed
14270	Srgap2	0.617946	0.209049	0.113299	not differentially expressed	0.993406	0.00287309	-0.0119567	not differentially expressed	0.546575	0.26235	0.125255	not differentially expressed
14272	Fnta	0.294977	0.530212	-0.131467	not differentially expressed	0.98074	0.0084461	-0.0188561	not differentially expressed	0.37183	0.429656	-0.112611	not differentially expressed
14275	Folr1	0.100286	0.998761	0.707354	not differentially expressed	0.386133	0.413263	0.588801	not differentially expressed	0.859008	0.0660029	0.118553	not differentially expressed
14281	Fos	0.802973	0.0952989	0.270914	not differentially expressed	0.309741	0.509002	-1.02375	not differentially expressed	0.0499432	1.30152	1.29467	increased expression
14282	Fosb	0.831435	0.0801719	0.326212	not differentially expressed	NA		-0.374315	not differentially expressed	NA		0.700527	not differentially expressed
14284	Fosl2	0.689561	0.161427	0.157432	not differentially expressed	0.741572	0.129846	-0.225058	not differentially expressed	0.180847	0.742689	0.38249	not differentially expressed
14287	Fpgs	0.870005	0.0604785	0.116389	not differentially expressed	0.966864	0.0146344	-0.099958	not differentially expressed	0.693685	0.158838	0.216347	not differentially expressed
14289	Fpr2	0.738593	0.131595	0.441174	not differentially expressed	NA		-0.32183	not differentially expressed	NA		0.763004	not differentially expressed
14293	Fpr1	NA		1.9816	not differentially expressed	NA		0.238512	not differentially expressed	NA		1.74308	not differentially expressed
14296	Frat1	0.960563	0.017474	0.0195219	not differentially expressed	0.990113	0.00431544	0.0216448	not differentially expressed	0.994276	0.00249315	-0.00212295	not differentially expressed
14297	Fxn	0.691193	0.160401	0.151592	not differentially expressed	0.992026	0.00347684	0.0200805	not differentially expressed	0.715678	0.145283	0.131511	not differentially expressed
14299	Ncs1	0.907374	0.0422138	-0.0265298	not differentially expressed	0.894969	0.0481922	0.0625484	not differentially expressed	0.567674	0.245901	-0.0890782	not differentially expressed
14300	Frg1	0.884321	0.0533901	0.0447913	not differentially expressed	0.95464	0.0201602	-0.0506975	not differentially expressed	0.678871	0.168213	0.0954888	not differentially expressed
14312	Brd2	0.401379	0.396446	-0.175123	not differentially expressed	0.979177	0.00913879	-0.030417	not differentially expressed	0.495049	0.305352	-0.144706	not differentially expressed
14313	Fst	0.894037	0.0486446	-0.106879	not differentially expressed	0.951037	0.0218024	-0.137539	not differentially expressed	0.966389	0.0148482	0.0306599	not differentially expressed
14314	Fstl1	0.587972	0.230644	0.135752	not differentially expressed	0.747367	0.126466	0.155522	not differentially expressed	0.948541	0.022944	-0.0197698	not differentially expressed
14319	Fth1	0.689914	0.161205	0.0793512	not differentially expressed	0.745746	0.127409	0.114824	not differentially expressed	0.870159	0.0604014	-0.0354726	not differentially expressed
14325	Ftl1	0.224877	0.648055	0.213781	not differentially expressed	0.683795	0.165074	0.153497	not differentially expressed	0.798313	0.0978266	0.0602839	not differentially expressed
14339	Aktip	0.278285	0.55551	-0.151785	not differentially expressed	0.360047	0.443641	-0.177416	not differentially expressed	0.897889	0.0467775	0.0256313	not differentially expressed
14343	Fut1	0.755508	0.121761	0.228102	not differentially expressed	0.993406	0.00287309	0.0329382	not differentially expressed	0.771767	0.112514	0.195164	not differentially expressed
14344	Fut2	NA		1.84141	not differentially expressed	NA		-0.759766	not differentially expressed	NA		2.60117	not differentially expressed
14345	Fut4	0.785564	0.104818	0.150212	not differentially expressed	0.991737	0.00360368	-0.0277871	not differentially expressed	0.704815	0.151925	0.177999	not differentially expressed
14347	Fut7	0.919852	0.0362819	-0.109651	not differentially expressed	NA		-0.0514961	not differentially expressed	0.950828	0.0218979	-0.0581551	not differentially expressed
14348	Fut9	0.976153	0.0104823	-0.0262068	not differentially expressed	0.940016	0.026865	-0.172092	not differentially expressed	0.833655	0.0790136	0.145885	not differentially expressed
14349	Fv1	0.723184	0.140751	-0.3102	not differentially expressed	0.95111	0.0217694	-0.17674	not differentially expressed	0.886573	0.0522853	-0.13346	not differentially expressed
14356	Timm10b	0.91065	0.0406484	-0.042812	not differentially expressed	0.748409	0.125861	0.172128	not differentially expressed	0.363785	0.439156	-0.21494	not differentially expressed
14357	Dtx1	0.740725	0.130343	-0.0810996	not differentially expressed	0.944132	0.0249672	-0.0559627	not differentially expressed	0.926147	0.0333202	-0.0251369	not differentially expressed
14359	Fxr1	0.264419	0.577708	-0.162161	not differentially expressed	0.874689	0.0581463	-0.0735073	not differentially expressed	0.593543	0.226548	-0.0886538	not differentially expressed
14360	Fyn	0.651106	0.186349	0.0816652	not differentially expressed	0.951037	0.0218024	-0.0392724	not differentially expressed	0.42101	0.375707	0.120938	not differentially expressed
14362	Fzd1	0.367891	0.43428	0.269878	not differentially expressed	0.719179	0.143163	0.225387	not differentially expressed	0.91648	0.0378771	0.0444913	not differentially expressed
14365	Fzd3	0.647189	0.188969	-0.135406	not differentially expressed	0.726428	0.138807	0.186523	not differentially expressed	0.147596	0.830924	-0.321929	not differentially expressed
14366	Fzd4	0.907551	0.0421292	-0.0641965	not differentially expressed	0.904953	0.043374	0.146139	not differentially expressed	0.583056	0.23429	-0.210336	not differentially expressed
14367	Fzd5	0.849119	0.0710315	-0.143028	not differentially expressed	0.886871	0.0521397	-0.239979	not differentially expressed	0.892258	0.0495094	0.0969512	not differentially expressed
14368	Fzd6	0.966691	0.0147121	0.0227919	not differentially expressed	0.989901	0.00440829	-0.0333773	not differentially expressed	0.907383	0.0422092	0.0561692	not differentially expressed
14369	Fzd7	0.0773892	1.11132	0.823357	not differentially expressed	0.922827	0.0348795	0.200144	not differentially expressed	0.220481	0.65663	0.623212	not differentially expressed
14370	Fzd8	0.981261	0.00821536	-0.014273	not differentially expressed	0.799416	0.0972271	-0.250278	not differentially expressed	0.590201	0.229	0.236005	not differentially expressed
14371	Fzd9	0.917825	0.0372401	-0.0644253	not differentially expressed	0.997518	0.00107916	-0.0105275	not differentially expressed	0.922684	0.0349469	-0.0538979	not differentially expressed
14373	G0s2	0.669042	0.174547	-0.372141	not differentially expressed	NA		-0.193403	not differentially expressed	NA		-0.178738	not differentially expressed
14375	Xrcc6	0.634542	0.197539	-0.0932291	not differentially expressed	0.888589	0.0512992	-0.0738155	not differentially expressed	0.935645	0.028889	-0.0194136	not differentially expressed
14376	Ganab	0.554531	0.256074	0.0731952	not differentially expressed	0.846962	0.0721362	-0.059092	not differentially expressed	0.189505	0.722378	0.132287	not differentially expressed
14381	G6pdx	0.749302	0.125343	0.160496	not differentially expressed	0.825886	0.0830798	0.221229	not differentially expressed	0.911128	0.0404208	-0.0607336	not differentially expressed
14385	Slc37a4	0.283541	0.547385	0.181211	not differentially expressed	0.947267	0.0235277	0.0501545	not differentially expressed	0.461806	0.335541	0.131056	not differentially expressed
14387	Gaa	0.31554	0.500945	0.15207	not differentially expressed	0.978143	0.00959748	0.0238328	not differentially expressed	0.402263	0.39549	0.128237	not differentially expressed
14388	Gab1	0.895852	0.0477636	-0.0362323	not differentially expressed	0.990113	0.00431544	0.016038	not differentially expressed	0.819295	0.0865598	-0.0522702	not differentially expressed
14389	Gab2	0.967682	0.0142675	0.0155393	not differentially expressed	0.974199	0.0113522	0.0443611	not differentially expressed	0.937152	0.0281898	-0.0288218	not differentially expressed
14390	Gabpa	0.628384	0.201775	-0.0826805	not differentially expressed	0.851162	0.0699878	0.0763726	not differentially expressed	0.237528	0.624285	-0.159053	not differentially expressed
14391	Gabpb1	0.765769	0.115902	-0.0948578	not differentially expressed	0.987208	0.00559116	0.026501	not differentially expressed	0.653894	0.184493	-0.121359	not differentially expressed
14394	Gabra1	0.72044	0.142402	-0.134113	not differentially expressed	0.989901	0.00440829	-0.0287316	not differentially expressed	0.768082	0.114592	-0.105382	not differentially expressed
14395	Gabra2	0.0796859	1.09862	-0.279234	not differentially expressed	0.910722	0.0406142	-0.0758195	not differentially expressed	0.244567	0.611602	-0.203414	not differentially expressed
14396	Gabra3	0.032128	1.49312	-0.318526	decreased expression	0.876087	0.057453	-0.0886929	not differentially expressed	0.163966	0.785247	-0.229833	not differentially expressed
14397	Gabra4	0.0648048	1.18839	-0.545407	not differentially expressed	0.949777	0.0223783	-0.0959839	not differentially expressed	0.153628	0.81353	-0.449423	not differentially expressed
14400	Gabrb1	0.802932	0.0953211	-0.123625	not differentially expressed	0.798676	0.0976293	-0.227237	not differentially expressed	0.820784	0.0857711	0.103612	not differentially expressed
14401	Gabrb2	0.734754	0.133858	-0.178403	not differentially expressed	0.892067	0.0496024	-0.181284	not differentially expressed	0.995601	0.00191488	0.00288076	not differentially expressed
14402	Gabrb3	0.583797	0.233738	-0.121011	not differentially expressed	0.754559	0.122307	0.135148	not differentially expressed	0.135764	0.867214	-0.256159	not differentially expressed
14403	Gabrd	NA		-0.809899	not differentially expressed	NA		0.361148	not differentially expressed	NA		-1.17105	not differentially expressed
14404	Gabre	0.243308	0.613843	-0.389668	not differentially expressed	0.962419	0.0166357	-0.0823655	not differentially expressed	0.375337	0.425579	-0.307302	not differentially expressed
14405	Gabrg1	0.077059	1.11318	-0.353921	not differentially expressed	0.817585	0.0874673	-0.140832	not differentially expressed	0.355135	0.449606	-0.213088	not differentially expressed
14406	Gabrg2	0.556339	0.25466	-0.141244	not differentially expressed	0.967512	0.0143438	0.0441909	not differentially expressed	0.381632	0.418355	-0.185435	not differentially expressed
14407	Gabrg3	0.985855	0.00618691	0.0158354	not differentially expressed	0.97462	0.0111649	-0.0904942	not differentially expressed	0.888192	0.051493	0.10633	not differentially expressed
14408	Gabrr1	NA		-0.309792	not differentially expressed	NA		-1.17729	not differentially expressed	NA		0.867497	not differentially expressed
14411	Slc6a12	0.00130682	2.88379	1.27794	increased expression	0.92789	0.0325036	0.193699	not differentially expressed	0.0134225	1.87217	1.08424	increased expression
14412	Slc6a13	7.29245e-11	10.1371	1.55754	increased expression	0.97892	0.00925262	0.0581762	not differentially expressed	5.18314e-09	8.28541	1.49936	increased expression
14415	Gad1	0.982284	0.00776293	-0.00906479	not differentially expressed	0.773474	0.111554	-0.174793	not differentially expressed	0.563217	0.249324	0.165728	not differentially expressed
14417	Gad2	0.47437	0.323883	-0.20159	not differentially expressed	0.963481	0.0161568	-0.0592578	not differentially expressed	0.629836	0.200773	-0.142332	not differentially expressed
14419	Gal	0.967116	0.0145213	-0.0288894	not differentially expressed	0.997814	0.00095031	-0.0101321	not differentially expressed	0.977705	0.00979217	-0.0187573	not differentially expressed
14420	Galc	0.866023	0.0624704	-0.0536137	not differentially expressed	0.990113	0.00431544	-0.0201055	not differentially expressed	0.911623	0.0401849	-0.0335082	not differentially expressed
14421	B4galnt1	0.834693	0.0784734	-0.0390116	not differentially expressed	0.997518	0.00107916	-0.00430803	not differentially expressed	0.837331	0.0771027	-0.0347036	not differentially expressed
14423	Galnt1	0.733194	0.134781	-0.0692889	not differentially expressed	0.863336	0.0638199	0.0796883	not differentially expressed	0.327585	0.484676	-0.148977	not differentially expressed
14425	Galnt3	0.280981	0.551323	-0.553935	not differentially expressed	0.96568	0.0151665	0.114957	not differentially expressed	0.164044	0.78504	-0.668892	not differentially expressed
14426	Galnt4	0.711244	0.147981	0.250333	not differentially expressed	0.929334	0.0318283	0.184886	not differentially expressed	0.933995	0.0296554	0.0654462	not differentially expressed
14427	Galr1	0.424027	0.372606	-0.485192	not differentially expressed	NA		-0.257756	not differentially expressed	0.738867	0.131434	-0.227436	not differentially expressed
14429	Galr3	0.610581	0.214256	-0.445621	not differentially expressed	NA		-0.440263	not differentially expressed	0.995601	0.00191488	-0.00535819	not differentially expressed
14430	Galt	0.286103	0.543477	0.308097	not differentially expressed	0.767277	0.115048	0.198752	not differentially expressed	0.761676	0.11823	0.109346	not differentially expressed
14431	Gamt	0.0559731	1.25202	0.270811	not differentially expressed	0.951556	0.0215655	0.0439134	not differentially expressed	0.134112	0.872533	0.226898	not differentially expressed
14432	Gap43	0.570642	0.243636	-0.115165	not differentially expressed	0.97462	0.0111649	0.0296162	not differentially expressed	0.420006	0.376744	-0.144781	not differentially expressed
14433	Gapdh	0.995196	0.00209125	-0.0016395	not differentially expressed	0.929158	0.0319103	-0.0522453	not differentially expressed	0.784475	0.105421	0.0506058	not differentially expressed
14447	Gapdhs	0.888243	0.0514684	0.253916	not differentially expressed	NA		-1.66008	not differentially expressed	NA		1.91399	not differentially expressed
14450	Gart	0.458907	0.338275	-0.24634	not differentially expressed	0.922827	0.0348795	-0.117166	not differentially expressed	0.72787	0.137946	-0.129174	not differentially expressed
14451	Gas1	NA		1.37168	not differentially expressed	NA		1.04434	not differentially expressed	NA		0.327338	not differentially expressed
14453	Gas2	0.541548	0.266363	0.462559	not differentially expressed	0.99342	0.00286726	0.0386714	not differentially expressed	0.565366	0.24767	0.423888	not differentially expressed
14456	Gas6	0.832746	0.0794874	0.0376412	not differentially expressed	0.974199	0.0113522	0.0216809	not differentially expressed	0.930337	0.0313595	0.0159603	not differentially expressed
14457	Gas7	0.657829	0.181887	-0.185851	not differentially expressed	0.89951	0.0459942	-0.148791	not differentially expressed	0.940706	0.0265459	-0.0370605	not differentially expressed
14459	Gast	0.854931	0.0680688	0.245425	not differentially expressed	NA		0.0563576	not differentially expressed	NA		0.189068	not differentially expressed
14461	Gata2	0.0688452	1.16213	1.51989	not differentially expressed	NA		0.873125	not differentially expressed	0.548794	0.260591	0.646767	not differentially expressed
14462	Gata3	NA		0.952512	not differentially expressed	NA		0.071815	not differentially expressed	NA		0.880697	not differentially expressed
14466	Gba	0.756147	0.121394	0.0572832	not differentially expressed	0.967512	0.0143438	0.0278585	not differentially expressed	0.877134	0.056934	0.0294247	not differentially expressed
14467	Nipsnap2	0.218158	0.661229	-0.192587	not differentially expressed	0.997561	0.00106043	-0.0041473	not differentially expressed	0.223118	0.651465	-0.18844	not differentially expressed
14468	Gbp2b	0.957625	0.0188047	-0.0463107	not differentially expressed	0.997814	0.00095031	0.00856636	not differentially expressed	0.94192	0.025986	-0.0548771	not differentially expressed
14469	Gbp2	0.852024	0.0695482	-0.152211	not differentially expressed	0.875206	0.0578899	0.270008	not differentially expressed	0.466057	0.331561	-0.422219	not differentially expressed
14470	Rabac1	0.285632	0.544193	0.153745	not differentially expressed	0.708626	0.149583	0.114805	not differentially expressed	0.838469	0.0765131	0.0389403	not differentially expressed
14472	Gbx2	0.690448	0.160869	-0.58606	not differentially expressed	NA		-0.61094	not differentially expressed	0.987331	0.00553732	0.0248799	not differentially expressed
14479	Usp15	0.933147	0.0300501	-0.030674	not differentially expressed	0.928376	0.0322761	0.0789085	not differentially expressed	0.66737	0.175633	-0.109583	not differentially expressed
14489	Mtpn	0.28139	0.550691	-0.183888	not differentially expressed	0.759439	0.119507	0.120828	not differentially expressed	0.0369753	1.43209	-0.304715	decreased expression
14527	Gcgr	0.427331	0.369236	0.478006	not differentially expressed	0.967512	0.0143438	0.113129	not differentially expressed	0.55779	0.253529	0.364877	not differentially expressed
14528	Gch1	0.723184	0.140751	-0.269279	not differentially expressed	0.982947	0.00746969	-0.0832891	not differentially expressed	0.803668	0.0949233	-0.18599	not differentially expressed
14533	Bloc1s1	0.425623	0.370975	0.173221	not differentially expressed	0.828542	0.0816857	0.117838	not differentially expressed	0.836168	0.0777063	0.0553829	not differentially expressed
14534	Kat2a	0.774594	0.110926	0.0511612	not differentially expressed	0.874689	0.0581463	-0.0642947	not differentially expressed	0.377639	0.422923	0.115456	not differentially expressed
14536	Nr6a1	0.596666	0.224269	-0.373504	not differentially expressed	0.974843	0.0110652	-0.0989577	not differentially expressed	0.693462	0.158978	-0.274546	not differentially expressed
14537	Gcnt1	0.824531	0.0837932	0.262634	not differentially expressed	0.936385	0.0285456	0.276245	not differentially expressed	0.989674	0.00450779	-0.013611	not differentially expressed
14538	Gcnt2	0.659498	0.180786	-0.143343	not differentially expressed	0.809655	0.0917	0.165071	not differentially expressed	0.215787	0.665974	-0.308414	not differentially expressed
14544	Gda	0.600343	0.2216	-0.387026	not differentially expressed	0.989901	0.00440829	-0.0623398	not differentially expressed	0.656175	0.18298	-0.324686	not differentially expressed
14545	Gdap1	0.066656	1.17616	-0.437338	not differentially expressed	0.922827	0.0348795	-0.106138	not differentially expressed	0.202378	0.693838	-0.3312	not differentially expressed
14547	Gdap2	0.150361	0.822865	-2.10499	not differentially expressed	NA		-0.787529	not differentially expressed	0.418455	0.378351	-1.31746	not differentially expressed
14548	Mrps33	0.818324	0.0870748	-0.0447785	not differentially expressed	0.871186	0.0598891	0.0692875	not differentially expressed	0.416162	0.380738	-0.114066	not differentially expressed
14555	Gpd1	0.522312	0.28207	-0.158398	not differentially expressed	0.813791	0.0894873	0.136386	not differentially expressed	0.14658	0.833926	-0.294784	not differentially expressed
14560	Gdf10	0.904159	0.0437554	0.111138	not differentially expressed	0.997518	0.00107916	0.0196644	not differentially expressed	0.912029	0.0399915	0.0914732	not differentially expressed
14561	Gdf11	0.582838	0.234452	0.162436	not differentially expressed	0.785835	0.104668	0.166543	not differentially expressed	0.989674	0.00450779	-0.00410726	not differentially expressed
14563	Gdf5	NA		0.571005	not differentially expressed	NA		0.0696143	not differentially expressed	NA		0.501391	not differentially expressed
14567	Gdi1	0.477014	0.321469	-0.0609858	not differentially expressed	0.990832	0.00399989	-0.00615351	not differentially expressed	0.519302	0.28458	-0.0548323	not differentially expressed
14569	Gdi2	0.149377	0.825716	-0.169332	not differentially expressed	0.625869	0.203517	-0.116786	not differentially expressed	0.73658	0.13278	-0.0525453	not differentially expressed
14571	Gpd2	0.843326	0.0740046	-0.0906521	not differentially expressed	0.967512	0.0143438	0.0655231	not differentially expressed	0.669117	0.174498	-0.156175	not differentially expressed
14573	Gdnf	NA		-0.0923862	not differentially expressed	NA		0.0490277	not differentially expressed	NA		-0.141414	not differentially expressed
14579	Gem	0.775172	0.110602	0.193296	not differentially expressed	0.995949	0.00176285	0.0234961	not differentially expressed	0.785192	0.105024	0.1698	not differentially expressed
14580	Gfap	0.0730798	1.1362	0.285505	not differentially expressed	0.556601	0.254456	0.18337	not differentially expressed	0.627244	0.202564	0.102135	not differentially expressed
14583	Gfpt1	0.992905	0.00309212	-0.0050066	not differentially expressed	0.967512	0.0143438	-0.068084	not differentially expressed	0.889999	0.0506104	0.0630774	not differentially expressed
14584	Gfpt2	0.997271	0.0011866	0.00427683	not differentially expressed	0.951037	0.0218024	-0.188086	not differentially expressed	0.835538	0.0780338	0.192363	not differentially expressed
14585	Gfra1	0.804511	0.0944679	0.151013	not differentially expressed	0.990113	0.00431544	0.0404619	not differentially expressed	0.849717	0.0707258	0.110551	not differentially expressed
14586	Gfra2	0.39262	0.406027	0.165984	not differentially expressed	0.813809	0.0894773	0.113416	not differentially expressed	0.828472	0.0817222	0.0525681	not differentially expressed
14587	Gfra3	0.581998	0.235078	0.619838	not differentially expressed	NA		-0.26095	not differentially expressed	NA		0.880788	not differentially expressed
14590	Ggh	0.698403	0.155894	-0.194932	not differentially expressed	0.986742	0.00579636	0.0473807	not differentially expressed	0.582677	0.234572	-0.242313	not differentially expressed
14593	Ggps1	0.809686	0.0916833	0.057328	not differentially expressed	0.936385	0.0285456	0.0564221	not differentially expressed	0.996479	0.00153186	0.000905863	not differentially expressed
14594	Ggta1	0.135879	0.866848	0.336397	not differentially expressed	0.425451	0.37115	0.287518	not differentially expressed	0.889692	0.0507602	0.0488785	not differentially expressed
14595	B4galt1	0.348046	0.458364	0.57695	not differentially expressed	0.647283	0.188906	0.532009	not differentially expressed	0.958644	0.0183427	0.0449414	not differentially expressed
14598	Ggt1	0.392186	0.406508	0.295839	not differentially expressed	0.991737	0.00360368	0.0231081	not differentially expressed	0.417137	0.379722	0.272731	not differentially expressed
14600	Ghr	0.183832	0.735579	-0.331043	not differentially expressed	0.999891	4.72271e-05	-5.69703e-05	not differentially expressed	0.178645	0.74801	-0.330986	not differentially expressed
14601	Ghrh	0.924542	0.0340735	0.100262	not differentially expressed	0.991737	0.00360368	0.0442196	not differentially expressed	0.951541	0.0215726	0.0560424	not differentially expressed
14605	Tsc22d3	0.0450057	1.34673	-0.288928	decreased expression	0.722506	0.141159	-0.131504	not differentially expressed	0.355579	0.449064	-0.157424	not differentially expressed
14608	Gpr83	0.0880405	1.05532	-0.408404	not differentially expressed	0.820571	0.0858836	-0.165746	not differentially expressed	0.375071	0.425887	-0.242658	not differentially expressed
14609	Gja1	0.869151	0.0609049	-0.0564374	not differentially expressed	0.751141	0.124279	-0.161633	not differentially expressed	0.69136	0.160295	0.105196	not differentially expressed
14611	Gja3	0.90512	0.0432938	-0.123412	not differentially expressed	0.598846	0.222685	0.624748	not differentially expressed	0.230425	0.63747	-0.748159	not differentially expressed
14612	Gja4	0.0142907	1.84495	1.24211	increased expression	NA		0.372399	not differentially expressed	0.132328	0.878349	0.869708	not differentially expressed
14613	Gja5	0.00698748	2.15568	1.72555	increased expression	NA		0.104818	not differentially expressed	NA		1.62073	not differentially expressed
14615	Gjc1	0.876802	0.0570983	0.170282	not differentially expressed	NA		0.367041	not differentially expressed	0.835956	0.0778168	-0.196758	not differentially expressed
14616	Gja8	NA		0.413031	not differentially expressed	NA		-0.118429	not differentially expressed	NA		0.53146	not differentially expressed
14617	Gjd2	0.444045	0.352573	-0.303424	not differentially expressed	0.998535	0.000636885	-0.00321984	not differentially expressed	0.425636	0.370961	-0.300204	not differentially expressed
14618	Gjb1	0.00720782	2.1422	0.714943	increased expression	0.595383	0.225203	0.321278	not differentially expressed	0.224554	0.64868	0.393665	not differentially expressed
14619	Gjb2	0.00116186	2.93485	0.647786	increased expression	0.55206	0.258014	0.268486	not differentially expressed	0.119793	0.921567	0.3793	not differentially expressed
14620	Gjb3	NA		0.764088	not differentially expressed	NA		-0.881046	not differentially expressed	NA		1.64513	not differentially expressed
14623	Gjb6	0.00949766	2.02238	0.387889	increased expression	0.277513	0.556716	0.26374	not differentially expressed	0.554451	0.256137	0.124149	not differentially expressed
14628	Ostm1	0.933006	0.0301154	-0.056153	not differentially expressed	0.997814	0.00095031	0.00649187	not differentially expressed	0.913202	0.0394329	-0.0626449	not differentially expressed
14629	Gclc	0.655826	0.183211	0.132282	not differentially expressed	0.863624	0.0636755	0.124415	not differentially expressed	0.982202	0.00779903	0.00786665	not differentially expressed
14630	Gclm	0.980594	0.00851069	-0.0102091	not differentially expressed	0.339573	0.469067	-0.338467	not differentially expressed	0.180669	0.743117	0.328258	not differentially expressed
14632	Gli1	0.355089	0.449662	-0.366522	not differentially expressed	0.682309	0.166019	-0.320573	not differentially expressed	0.935324	0.0290377	-0.0459487	not differentially expressed
14633	Gli2	0.937802	0.0278887	0.0795506	not differentially expressed	NA		-0.499301	not differentially expressed	0.326844	0.48566	0.578852	not differentially expressed
14634	Gli3	0.844386	0.073459	-0.0980407	not differentially expressed	0.594315	0.225983	-0.322907	not differentially expressed	0.545732	0.26302	0.224866	not differentially expressed
14635	Galk1	0.966341	0.0148698	-0.0254813	not differentially expressed	0.274978	0.560702	0.515936	not differentially expressed	0.101636	0.992952	-0.541417	not differentially expressed
14645	Glul	0.451838	0.345017	0.14377	not differentially expressed	0.967328	0.0144261	0.0379433	not differentially expressed	0.596194	0.224613	0.105826	not differentially expressed
14651	Hagh	0.727187	0.138354	0.0659261	not differentially expressed	0.98361	0.00717719	0.0192867	not differentially expressed	0.800619	0.0965739	0.0466394	not differentially expressed
14652	Glp1r	0.689914	0.161205	-0.231043	not differentially expressed	0.985607	0.00629617	-0.0575318	not differentially expressed	0.759419	0.119519	-0.173511	not differentially expressed
14654	Glra1	0.473578	0.324609	0.492851	not differentially expressed	0.945768	0.0242152	-0.184983	not differentially expressed	0.256894	0.590246	0.677835	not differentially expressed
14657	Glra4	0.852796	0.0691548	0.171688	not differentially expressed	0.857847	0.0665901	-0.32576	not differentially expressed	0.436277	0.360238	0.497447	not differentially expressed
14658	Glrb	0.445998	0.350667	-0.182428	not differentially expressed	0.944132	0.0249672	-0.0673607	not differentially expressed	0.658062	0.181733	-0.115067	not differentially expressed
14660	Gls	0.193319	0.713726	-0.18065	not differentially expressed	0.931082	0.031012	-0.0517597	not differentially expressed	0.388118	0.411036	-0.12889	not differentially expressed
14661	Glud1	0.753518	0.122906	-0.0680186	not differentially expressed	0.948481	0.0229712	-0.0467391	not differentially expressed	0.928891	0.0320352	-0.0212795	not differentially expressed
14664	Slc6a9	0.00385859	2.41357	0.348283	increased expression	0.962757	0.0164833	0.0370359	not differentially expressed	0.0166459	1.77869	0.311247	increased expression
14667	Gm2a	0.350069	0.455846	0.179469	not differentially expressed	0.778193	0.108913	0.124996	not differentially expressed	0.823309	0.0844373	0.0544737	not differentially expressed
14670	Gnl1	0.249283	0.603307	0.257267	not differentially expressed	0.781187	0.107245	0.152639	not differentially expressed	0.701448	0.154004	0.104628	not differentially expressed
14672	Gna11	0.936235	0.0286149	0.0311831	not differentially expressed	0.967512	0.0143438	0.0480735	not differentially expressed	0.959447	0.0179789	-0.0168904	not differentially expressed
14673	Gna12	0.834704	0.0784676	-0.0980056	not differentially expressed	0.924571	0.0340598	-0.12098	not differentially expressed	0.960486	0.017509	0.0229747	not differentially expressed
14674	Gna13	0.156491	0.805511	-0.580622	not differentially expressed	0.844473	0.0734141	-0.247693	not differentially expressed	0.480858	0.317983	-0.332929	not differentially expressed
14675	Gna14	0.445231	0.351415	0.629028	not differentially expressed	0.483616	0.3155	0.831734	not differentially expressed	0.842462	0.0744498	-0.202705	not differentially expressed
14676	Gna15	0.0636227	1.19639	0.516392	not differentially expressed	0.5606	0.251347	0.315736	not differentially expressed	0.581499	0.235451	0.200656	not differentially expressed
14677	Gnai1	0.69266	0.15948	-0.0826087	not differentially expressed	0.693915	0.158694	-0.134082	not differentially expressed	0.808075	0.0925486	0.0514734	not differentially expressed
14678	Gnai2	0.335918	0.473767	0.21424	not differentially expressed	0.882935	0.0540714	-0.105218	not differentially expressed	0.102015	0.991337	0.319458	not differentially expressed
14679	Gnai3	0.801964	0.0958453	-0.0761112	not differentially expressed	0.967512	0.0143438	0.043755	not differentially expressed	0.623245	0.205342	-0.119866	not differentially expressed
14680	Gnal	0.0181621	1.74083	-0.404511	decreased expression	0.974199	0.0113522	0.0372592	not differentially expressed	0.0103059	1.98691	-0.44177	decreased expression
14681	Gnao1	0.907551	0.0421292	-0.0253735	not differentially expressed	0.963775	0.0160246	-0.0309295	not differentially expressed	0.978438	0.00946673	0.00555601	not differentially expressed
14682	Gnaq	0.757265	0.120752	-0.0684613	not differentially expressed	0.936385	0.0285456	0.0551523	not differentially expressed	0.476451	0.321981	-0.123614	not differentially expressed
14683	Gnas	0.296392	0.528134	-0.181614	not differentially expressed	0.887219	0.051969	-0.080666	not differentially expressed	0.608894	0.215458	-0.100948	not differentially expressed
14685	Gnat1	NA		-0.16216	not differentially expressed	NA		0.313335	not differentially expressed	NA		-0.475495	not differentially expressed
14686	Gnat2	0.932949	0.030142	-0.048027	not differentially expressed	0.97189	0.0123827	0.0630986	not differentially expressed	0.796315	0.0989149	-0.111126	not differentially expressed
14687	Gnaz	0.805147	0.0941251	0.0935424	not differentially expressed	0.527083	0.278121	0.278946	not differentially expressed	0.530377	0.275415	-0.185403	not differentially expressed
14688	Gnb1	0.961334	0.0171259	0.00916878	not differentially expressed	0.985935	0.00615188	0.0143562	not differentially expressed	0.97519	0.0109108	-0.00518745	not differentially expressed
14693	Gnb2	0.939961	0.0268903	0.0162871	not differentially expressed	0.997518	0.00107916	0.00345555	not differentially expressed	0.946528	0.0238666	0.0128316	not differentially expressed
14694	Rack1	0.978003	0.00965979	-0.0059336	not differentially expressed	0.949389	0.0225559	0.0373389	not differentially expressed	0.800079	0.0968669	-0.0432725	not differentially expressed
14695	Gnb3	0.151458	0.819708	0.408923	not differentially expressed	0.976017	0.0105426	0.0497377	not differentially expressed	0.227376	0.643256	0.359185	not differentially expressed
14696	Gnb4	0.511504	0.291151	-0.45369	not differentially expressed	0.994982	0.00218475	0.0325744	not differentially expressed	0.454862	0.34212	-0.486265	not differentially expressed
14697	Gnb5	0.560111	0.251726	-0.0893523	not differentially expressed	0.99342	0.00286726	-0.00792728	not differentially expressed	0.585643	0.232367	-0.081425	not differentially expressed
14700	Gng10	0.474636	0.323639	-0.519263	not differentially expressed	0.997518	0.00107916	0.0214207	not differentially expressed	0.430467	0.36606	-0.540683	not differentially expressed
14701	Gng12	0.592126	0.227586	-0.305302	not differentially expressed	0.904953	0.043374	-0.204931	not differentially expressed	0.881126	0.0549619	-0.100371	not differentially expressed
14702	Gng2	0.00141687	2.84867	-0.258988	decreased expression	0.838364	0.0765674	0.0618478	not differentially expressed	6.10791e-05	4.21411	-0.320836	decreased expression
14704	Gng3	NA		0.4666	not differentially expressed	NA		-0.116664	not differentially expressed	NA		0.583264	not differentially expressed
14705	Bscl2	0.436809	0.359709	0.176058	not differentially expressed	0.937077	0.0282247	0.0703274	not differentially expressed	0.668024	0.175208	0.10573	not differentially expressed
14706	Gng4	0.545691	0.263053	-0.175824	not differentially expressed	0.927076	0.0328845	-0.0938432	not differentially expressed	0.802166	0.0957357	-0.0819808	not differentially expressed
14707	Gng5	0.190604	0.719869	-2.00051	not differentially expressed	NA		-1.90003	not differentially expressed	NA		-0.100485	not differentially expressed
14708	Gng7	0.99317	0.00297646	0.00673148	not differentially expressed	0.840372	0.0755287	0.252917	not differentially expressed	0.634694	0.197435	-0.246186	not differentially expressed
14709	Gng8	0.991838	0.00355936	-0.0186247	not differentially expressed	NA		0.00385519	not differentially expressed	NA		-0.0224799	not differentially expressed
14711	Gnmt	0.764316	0.116727	-0.076664	not differentially expressed	0.886871	0.0521397	0.0873964	not differentially expressed	0.385823	0.413612	-0.16406	not differentially expressed
14712	Gnpat	0.740092	0.130714	-0.0562851	not differentially expressed	0.967512	0.0143438	0.0263806	not differentially expressed	0.559064	0.252539	-0.0826657	not differentially expressed
14714	Gnrh1	0.960563	0.017474	0.0923451	not differentially expressed	NA		0.652415	not differentially expressed	NA		-0.56007	not differentially expressed
14715	Gnrhr	0.853945	0.0685702	0.0850109	not differentially expressed	0.98074	0.0084461	-0.0457578	not differentially expressed	0.726971	0.138483	0.130769	not differentially expressed
14718	Got1	0.697735	0.156309	-0.0763557	not differentially expressed	0.960274	0.0176051	0.0378556	not differentially expressed	0.487082	0.312398	-0.114211	not differentially expressed
14719	Got2	0.288298	0.540158	0.140044	not differentially expressed	0.82281	0.0847004	0.0792741	not differentially expressed	0.699039	0.155498	0.0607698	not differentially expressed
14723	Gp1ba	0.789946	0.102403	0.237912	not differentially expressed	0.990113	0.00431544	-0.0615428	not differentially expressed	0.689425	0.161513	0.299454	not differentially expressed
14725	Lrp2	0.833916	0.0788775	-0.159376	not differentially expressed	0.967512	0.0143438	0.108622	not differentially expressed	0.659628	0.180701	-0.267998	not differentially expressed
14726	Pdpn	0.942967	0.0255035	0.0411131	not differentially expressed	0.98074	0.0084461	0.0514977	not differentially expressed	0.983559	0.00719945	-0.0103846	not differentially expressed
14727	Lilrb4b	0.622965	0.205537	0.794278	not differentially expressed	NA		-0.908871	not differentially expressed	NA		1.70315	not differentially expressed
14728	Lilrb4a	0.877947	0.0565317	0.21196	not differentially expressed	NA		0.266334	not differentially expressed	NA		-0.0543734	not differentially expressed
14729	Gp5	NA		0.674302	not differentially expressed	NA		-0.666674	not differentially expressed	NA		1.34098	not differentially expressed
14731	Gpaa1	0.802907	0.0953345	0.119858	not differentially expressed	0.520488	0.283589	-0.352976	not differentially expressed	0.123959	0.906723	0.472833	not differentially expressed
14732	Gpam	0.901015	0.0452682	-0.0390508	not differentially expressed	0.251747	0.599036	-0.281522	not differentially expressed	0.179603	0.745686	0.242471	not differentially expressed
14733	Gpc1	0.918189	0.0370681	0.02352	not differentially expressed	0.10369	0.984265	0.243791	not differentially expressed	0.0728485	1.13758	-0.220271	not differentially expressed
14734	Gpc3	0.222073	0.653505	0.319602	not differentially expressed	0.288009	0.540594	0.374783	not differentially expressed	0.886573	0.0522853	-0.0551812	not differentially expressed
14735	Gpc4	0.614058	0.211791	-0.20145	not differentially expressed	0.948481	0.0229712	-0.0952446	not differentially expressed	0.803668	0.0949233	-0.106205	not differentially expressed
14738	Gpr12	0.659332	0.180896	-0.272969	not differentially expressed	0.991737	0.00360368	-0.0378944	not differentially expressed	0.689859	0.16124	-0.235075	not differentially expressed
14739	S1pr2	0.813954	0.0894002	0.125614	not differentially expressed	0.945768	0.0242152	-0.111371	not differentially expressed	0.567805	0.245801	0.236985	not differentially expressed
14745	Lpar1	0.336309	0.473262	0.333076	not differentially expressed	0.440713	0.355844	0.387108	not differentially expressed	0.912615	0.0397126	-0.0540317	not differentially expressed
14747	Cmklr1	0.970872	0.0128379	0.0430077	not differentially expressed	0.967512	0.0143438	0.147771	not differentially expressed	0.923391	0.0346144	-0.104763	not differentially expressed
14748	Gpr3	0.779786	0.108025	0.183099	not differentially expressed	0.989329	0.00465941	-0.0481773	not differentially expressed	0.675094	0.170635	0.231276	not differentially expressed
14751	Gpi1	0.864141	0.0634154	0.0342004	not differentially expressed	0.821979	0.0851393	-0.0789891	not differentially expressed	0.397656	0.400492	0.11319	not differentially expressed
14755	Pigq	0.04945	1.30583	0.348387	increased expression	0.884831	0.0531395	0.0996738	not differentially expressed	0.206833	0.684379	0.248713	not differentially expressed
14756	Gpld1	1.9221e-06	5.71622	0.648408	increased expression	0.925326	0.0337051	0.0737056	not differentially expressed	0.000106487	3.9727	0.574702	increased expression
14758	Gpm6b	0.287798	0.540912	-0.175929	not differentially expressed	0.96568	0.0151665	-0.0363855	not differentially expressed	0.412914	0.38414	-0.139544	not differentially expressed
14760	Gpr19	0.0688452	1.16213	-0.358247	not differentially expressed	0.534761	0.27184	-0.233036	not differentially expressed	0.625672	0.203653	-0.12521	not differentially expressed
14761	Gpr27	0.874527	0.058227	0.0547445	not differentially expressed	0.836007	0.07779	0.128024	not differentially expressed	0.800079	0.0968669	-0.0732796	not differentially expressed
14763	Gpr37	0.0323529	1.49009	0.320251	increased expression	0.483095	0.315968	0.196511	not differentially expressed	0.533032	0.273247	0.12374	not differentially expressed
14764	Ptgdr2	0.865631	0.0626671	0.126225	not differentially expressed	0.893992	0.0486665	0.219925	not differentially expressed	0.892662	0.0493129	-0.0937001	not differentially expressed
14766	Adgrg1	0.93163	0.0307566	-0.0216244	not differentially expressed	0.994957	0.00219572	-0.00798167	not differentially expressed	0.948981	0.0227426	-0.0136427	not differentially expressed
14768	Lancl1	0.69262	0.159505	-0.100582	not differentially expressed	0.947002	0.023649	0.0597059	not differentially expressed	0.440589	0.355967	-0.160288	not differentially expressed
14772	Grk4	0.0408216	1.38911	0.79918	increased expression	0.976936	0.010134	0.0747317	not differentially expressed	0.0779783	1.10803	0.724448	not differentially expressed
14773	Grk5	0.825754	0.0831494	-0.072385	not differentially expressed	0.993981	0.00262183	0.012713	not differentially expressed	0.765453	0.116082	-0.0850979	not differentially expressed
14775	Gpx1	0.714124	0.146226	0.114644	not differentially expressed	0.211459	0.674775	0.367207	not differentially expressed	0.282499	0.548984	-0.252562	not differentially expressed
14776	Gpx2	0.959938	0.0177569	0.0293171	not differentially expressed	0.360047	0.443641	0.436774	not differentially expressed	0.215787	0.665974	-0.407456	not differentially expressed
14778	Gpx3	0.848955	0.0711154	-0.0472805	not differentially expressed	0.997518	0.00107916	0.00629869	not differentially expressed	0.80449	0.0944794	-0.0535792	not differentially expressed
14782	Gsr	0.765769	0.115902	0.0629884	not differentially expressed	0.673039	0.17196	-0.131523	not differentially expressed	0.174517	0.758161	0.194512	not differentially expressed
14783	Grb10	0.840115	0.0756615	-0.0508339	not differentially expressed	0.986475	0.00591393	0.0212761	not differentially expressed	0.731829	0.135591	-0.0721101	not differentially expressed
14784	Grb2	0.914785	0.0386809	-0.0354722	not differentially expressed	0.733134	0.134817	-0.151969	not differentially expressed	0.611171	0.213837	0.116497	not differentially expressed
14786	Grb7	0.587972	0.230644	0.522227	not differentially expressed	0.960274	0.0176051	0.200074	not differentially expressed	0.749868	0.125015	0.322152	not differentially expressed
14787	Rhpn1	0.920145	0.0361439	-0.0451009	not differentially expressed	0.619355	0.20806	0.252525	not differentially expressed	0.256805	0.590397	-0.297626	not differentially expressed
14788	Gpr162	0.530779	0.275086	0.0917001	not differentially expressed	0.887219	0.051969	-0.0602088	not differentially expressed	0.213316	0.670976	0.151909	not differentially expressed
14789	P3h3	0.00753148	2.12312	0.658401	increased expression	0.871078	0.0599431	0.158493	not differentially expressed	0.0702008	1.15366	0.499908	not differentially expressed
14790	Grcc10	0.924045	0.0343067	0.0376737	not differentially expressed	0.852295	0.0694099	0.127524	not differentially expressed	0.75948	0.119484	-0.0898504	not differentially expressed
14791	Emg1	0.943937	0.0250569	0.0749985	not differentially expressed	0.913313	0.0393804	-0.258005	not differentially expressed	0.654379	0.18417	0.333004	not differentially expressed
14792	Lpcat3	0.966973	0.0145858	-0.0121722	not differentially expressed	0.948481	0.0229712	-0.0527748	not differentially expressed	0.874287	0.058346	0.0406026	not differentially expressed
14793	Cdca3	0.178437	0.748516	0.781305	not differentially expressed	0.962757	0.0164833	-0.142394	not differentially expressed	0.0969945	1.01325	0.923699	not differentially expressed
14794	Spsb2	0.756147	0.121394	-0.199367	not differentially expressed	0.949389	0.0225559	-0.133593	not differentially expressed	0.925338	0.0336996	-0.0657746	not differentially expressed
14797	Tle5	0.625171	0.204001	-0.0857487	not differentially expressed	0.786387	0.104364	0.0959455	not differentially expressed	0.178245	0.748982	-0.181694	not differentially expressed
14799	Gria1	0.826082	0.082977	-0.0523766	not differentially expressed	0.533135	0.273163	-0.171061	not differentially expressed	0.506265	0.295622	0.118684	not differentially expressed
14800	Gria2	0.661868	0.179229	-0.130117	not differentially expressed	0.844765	0.0732643	-0.132712	not differentially expressed	0.992833	0.00312376	0.00259551	not differentially expressed
14802	Gria4	0.596594	0.224321	-0.113526	not differentially expressed	0.951037	0.0218024	-0.04971	not differentially expressed	0.779758	0.10804	-0.0638157	not differentially expressed
14803	Grid1	0.208017	0.681902	0.25664	not differentially expressed	0.785835	0.104668	-0.14121	not differentially expressed	0.0262004	1.58169	0.39785	increased expression
14804	Grid2	0.827547	0.0822071	-0.0916342	not differentially expressed	0.96568	0.0151665	-0.0636968	not differentially expressed	0.947356	0.023487	-0.0279374	not differentially expressed
14805	Grik1	0.565394	0.247649	0.174809	not differentially expressed	0.875206	0.0578899	0.130642	not differentially expressed	0.907672	0.0420712	0.0441663	not differentially expressed
14806	Grik2	0.010772	1.9677	-0.506955	decreased expression	0.653538	0.184729	-0.219537	not differentially expressed	0.227299	0.643402	-0.287418	not differentially expressed
14807	Grik3	0.820952	0.0856822	0.0826131	not differentially expressed	0.922684	0.0349469	0.0988574	not differentially expressed	0.965056	0.0154477	-0.0162443	not differentially expressed
14809	Grik5	0.727311	0.13828	0.0945637	not differentially expressed	0.987885	0.00529381	0.0227708	not differentially expressed	0.783864	0.105759	0.0717929	not differentially expressed
14810	Grin1	0.943164	0.0254129	0.0158204	not differentially expressed	0.975077	0.0109611	-0.0223143	not differentially expressed	0.830151	0.0808427	0.0381347	not differentially expressed
14811	Grin2a	0.950806	0.0219083	0.0318241	not differentially expressed	0.963481	0.0161568	0.0716104	not differentially expressed	0.931795	0.0306794	-0.0397863	not differentially expressed
14812	Grin2b	0.711244	0.147981	0.142219	not differentially expressed	0.759144	0.119676	-0.207532	not differentially expressed	0.210753	0.676227	0.349751	not differentially expressed
14813	Grin2c	0.955654	0.0196992	0.0668015	not differentially expressed	NA		-0.33895	not differentially expressed	0.607555	0.216414	0.405752	not differentially expressed
14814	Grin2d	0.960707	0.0174091	0.0281372	not differentially expressed	0.937291	0.0281257	0.110739	not differentially expressed	0.856312	0.0673681	-0.0826013	not differentially expressed
14815	Nr3c1	0.0368578	1.43347	-0.376188	decreased expression	0.997518	0.00107916	0.00711598	not differentially expressed	0.0353999	1.451	-0.383304	decreased expression
14816	Grm1	0.963098	0.0163296	0.0250792	not differentially expressed	0.835268	0.0781743	-0.187083	not differentially expressed	0.558984	0.2526	0.212162	not differentially expressed
14823	Grm8	0.818022	0.087235	-0.0982828	not differentially expressed	0.989329	0.00465941	-0.0308885	not differentially expressed	0.871471	0.059747	-0.0673944	not differentially expressed
14824	Grn	0.0270318	1.56812	0.373356	increased expression	0.622553	0.205824	0.187303	not differentially expressed	0.367304	0.434974	0.186053	not differentially expressed
14827	Pdia3	0.800336	0.0967277	0.0524223	not differentially expressed	0.990113	0.00431544	-0.0129866	not differentially expressed	0.710287	0.148566	0.0654089	not differentially expressed
14828	Hspa5	0.164323	0.784301	-0.185259	not differentially expressed	0.915295	0.0384389	-0.0582167	not differentially expressed	0.385519	0.413955	-0.127042	not differentially expressed
14829	Grpr	0.495314	0.30512	-0.356164	not differentially expressed	0.970667	0.0129299	-0.0914095	not differentially expressed	0.621084	0.20685	-0.264754	not differentially expressed
14841	Haspin	NA		0.896261	not differentially expressed	NA		1.06806	not differentially expressed	NA		-0.171803	not differentially expressed
14842	Gsx1	0.883747	0.053672	0.220545	not differentially expressed	NA		0.413252	not differentially expressed	NA		-0.192708	not differentially expressed
14852	Gspt1	0.985855	0.00618691	-0.00571365	not differentially expressed	0.899505	0.0459964	0.0853418	not differentially expressed	0.691163	0.160419	-0.0910554	not differentially expressed
14853	Gspt2	0.0595055	1.22544	-0.388032	not differentially expressed	0.997518	0.00107916	-0.00966486	not differentially expressed	0.0734209	1.13418	-0.378367	not differentially expressed
14854	Gss	0.884493	0.0533057	-0.0948276	not differentially expressed	0.233613	0.631503	-0.61384	not differentially expressed	0.17977	0.745283	0.519012	not differentially expressed
14857	Gsta1	0.75177	0.123915	-0.364233	not differentially expressed	NA		-0.420432	not differentially expressed	NA		0.0561998	not differentially expressed
14860	Gsta4	0.540367	0.267311	0.318459	not differentially expressed	0.97462	0.0111649	-0.0769676	not differentially expressed	0.394002	0.404501	0.395427	not differentially expressed
14862	Gstm1	0.439443	0.357098	0.656834	not differentially expressed	NA		0.162135	not differentially expressed	0.569715	0.244342	0.494699	not differentially expressed
14863	Gstm2	0.910544	0.0406992	-0.0342014	not differentially expressed	0.928309	0.0323072	-0.0680315	not differentially expressed	0.899168	0.0461591	0.0338302	not differentially expressed
14864	Gstm3	NA		0.752267	not differentially expressed	NA		0.017017	not differentially expressed	NA		0.73525	not differentially expressed
14865	Gstm4	0.961371	0.017109	-0.0246586	not differentially expressed	0.991737	0.00360368	-0.0216238	not differentially expressed	0.993727	0.00273297	-0.00303476	not differentially expressed
14866	Gstm5	0.58416	0.233468	0.103578	not differentially expressed	0.924571	0.0340598	0.0604487	not differentially expressed	0.839728	0.0758613	0.0431289	not differentially expressed
14867	Gstm6	0.13165	0.880578	0.293476	not differentially expressed	0.836007	0.07779	0.120886	not differentially expressed	0.436277	0.360238	0.172589	not differentially expressed
14870	Gstp1	0.132672	0.87722	0.260617	not differentially expressed	0.56507	0.247898	0.18886	not differentially expressed	0.763179	0.117374	0.0717571	not differentially expressed
14872	Gstt2	0.550092	0.259565	0.874674	not differentially expressed	NA		0.721713	not differentially expressed	NA		0.152961	not differentially expressed
14874	Gstz1	0.844386	0.073459	-0.0937352	not differentially expressed	0.990113	0.00431544	0.0305968	not differentially expressed	0.75705	0.120875	-0.124332	not differentially expressed
14884	Gtf2h1	0.192533	0.715495	-0.243867	not differentially expressed	0.968656	0.0138306	0.0395746	not differentially expressed	0.113137	0.946394	-0.283441	not differentially expressed
14885	Gtf2h4	0.533294	0.273033	-0.851322	not differentially expressed	0.709628	0.148969	-0.964242	not differentially expressed	0.948082	0.0231543	0.112921	not differentially expressed
14886	Gtf2i	0.982791	0.00753892	-0.00532569	not differentially expressed	0.663843	0.177934	-0.132426	not differentially expressed	0.421191	0.37552	0.1271	not differentially expressed
14894	Cfap20	0.346202	0.460671	-0.166163	not differentially expressed	0.831855	0.0799523	0.0993679	not differentially expressed	0.0803893	1.0948	-0.265531	not differentially expressed
14897	Trip12	0.142501	0.846183	0.184372	not differentially expressed	0.267634	0.572459	-0.194348	not differentially expressed	0.000239169	3.62129	0.37872	increased expression
14904	Gtpbp1	0.945975	0.0241204	0.0231102	not differentially expressed	0.967512	0.0143438	0.0430278	not differentially expressed	0.946577	0.0238439	-0.0199176	not differentially expressed
14911	Thumpd3	0.972622	0.0120559	-0.0162494	not differentially expressed	0.976017	0.0105426	0.0487317	not differentially expressed	0.876022	0.0574852	-0.0649811	not differentially expressed
14912	Nkx6-2	0.23051	0.637311	0.486506	not differentially expressed	0.687731	0.162581	0.344369	not differentially expressed	0.792415	0.101047	0.142137	not differentially expressed
14919	Gucy2e	NA		0.780387	not differentially expressed	NA		0.0893737	not differentially expressed	NA		0.691013	not differentially expressed
14923	Guk1	0.773587	0.111491	0.0692099	not differentially expressed	0.776012	0.110132	0.117998	not differentially expressed	0.833049	0.0793293	-0.048788	not differentially expressed
14924	Magi1	0.440665	0.355891	0.101088	not differentially expressed	0.886322	0.0524086	0.0580853	not differentially expressed	0.779291	0.1083	0.0430029	not differentially expressed
14933	Gk	0.863554	0.0637106	0.151228	not differentially expressed	0.990832	0.00399989	-0.0455555	not differentially expressed	0.790267	0.102226	0.196784	not differentially expressed
14936	Gys1	0.740092	0.130714	-0.119401	not differentially expressed	0.958105	0.0185867	-0.0677674	not differentially expressed	0.892052	0.0496098	-0.0516341	not differentially expressed
14950	H13	0.767447	0.114951	0.052489	not differentially expressed	0.722506	0.141159	0.099772	not differentially expressed	0.770021	0.113497	-0.047283	not differentially expressed
14958	H1f0	0.0122047	1.91347	0.403144	increased expression	0.429217	0.367323	0.234144	not differentially expressed	0.414925	0.382031	0.169	not differentially expressed
14960	H2-Aa	3.02858e-07	6.51876	0.730161	increased expression	0.00552352	2.25778	0.5182	increased expression	0.319403	0.495661	0.21196	not differentially expressed
14961	H2-Ab1	1.45243e-06	5.8379	0.959502	increased expression	0.0117808	1.92883	0.654788	increased expression	0.296199	0.528417	0.304714	not differentially expressed
14962	Cfb	0.0283693	1.54715	1.1166	increased expression	0.933924	0.0296886	0.207964	not differentially expressed	0.101146	0.995052	0.908639	not differentially expressed
14969	H2-Eb1	2.86412e-05	4.54301	0.774428	increased expression	0.0360581	1.443	0.531578	increased expression	0.367305	0.434973	0.24285	not differentially expressed
14972	H2-K1	0.400144	0.397784	-0.841972	not differentially expressed	0.708626	0.149583	-0.757468	not differentially expressed	0.950799	0.0219115	-0.084504	not differentially expressed
14977	Slc39a7	0.672686	0.172187	0.0705427	not differentially expressed	0.770425	0.11327	0.0911502	not differentially expressed	0.91502	0.0385692	-0.0206075	not differentially expressed
14979	Hsd17b8	0.99317	0.00297646	0.00435271	not differentially expressed	0.984139	0.00694373	0.0375198	not differentially expressed	0.938566	0.027535	-0.0331671	not differentially expressed
14991	H2-M3	0.966691	0.0147121	0.0629333	not differentially expressed	NA		0.193327	not differentially expressed	NA		-0.130394	not differentially expressed
14997	H2-M9	0.681174	0.166742	0.404835	not differentially expressed	NA		-0.0554495	not differentially expressed	0.597011	0.224018	0.460285	not differentially expressed
14998	H2-DMa	0.0911174	1.0404	0.422746	not differentially expressed	0.622553	0.205824	0.259102	not differentially expressed	0.614816	0.211255	0.163644	not differentially expressed
15000	H2-DMb2	0.659498	0.180786	0.192869	not differentially expressed	0.849919	0.0706224	-0.189405	not differentially expressed	0.256923	0.590197	0.382274	not differentially expressed
15002	H2-Ob	0.740092	0.130714	-0.312178	not differentially expressed	NA		0.122395	not differentially expressed	0.58331	0.2341	-0.434573	not differentially expressed
15007	H2-Q10	0.141054	0.850615	0.339405	not differentially expressed	0.887831	0.0516699	0.115603	not differentially expressed	0.379533	0.42075	0.223802	not differentially expressed
15013	H2-Q2	NA		1.04375	not differentially expressed	NA		1.03104	not differentially expressed	NA		0.0127088	not differentially expressed
15015	H2-Q4	0.882405	0.0543318	0.213711	not differentially expressed	NA		0.535828	not differentially expressed	0.786425	0.104343	-0.322117	not differentially expressed
15039	H2-T22	0.751677	0.123969	-0.408283	not differentially expressed	NA		-0.541695	not differentially expressed	0.923932	0.0343599	0.133412	not differentially expressed
15040	H2-T23	NA		-0.395479	not differentially expressed	NA		-0.0755425	not differentially expressed	NA		-0.319937	not differentially expressed
15042	H2-T24	0.446886	0.349803	-0.360956	not differentially expressed	0.475269	0.32306	-0.479978	not differentially expressed	0.836027	0.0777796	0.119022	not differentially expressed
15043	H2-T3	0.120383	0.919436	0.47674	not differentially expressed	0.683318	0.165377	0.282643	not differentially expressed	0.617646	0.209261	0.194097	not differentially expressed
15061	Ifi44l	0.328348	0.483665	0.919511	not differentially expressed	NA		-0.0549828	not differentially expressed	0.274434	0.561562	0.974494	not differentially expressed
15064	Mr1	0.133796	0.873558	0.584984	not differentially expressed	0.82281	0.0847004	0.253082	not differentially expressed	0.463607	0.33385	0.331902	not differentially expressed
15077	H3c14	0.399141	0.398874	0.35126	not differentially expressed	0.994957	0.00219572	-0.0206483	not differentially expressed	0.345802	0.461173	0.371909	not differentially expressed
15081	H3f3b	0.0999505	1.00021	0.136545	not differentially expressed	0.55206	0.258014	0.0939365	not differentially expressed	0.70286	0.153131	0.0426084	not differentially expressed
15107	Hadh	0.634182	0.197786	-0.0972276	not differentially expressed	0.989206	0.00471307	0.0174501	not differentially expressed	0.533618	0.27277	-0.114678	not differentially expressed
15108	Hsd17b10	0.941583	0.0261413	-0.0172471	not differentially expressed	0.874689	0.0581463	-0.0717859	not differentially expressed	0.761454	0.118356	0.0545388	not differentially expressed
15109	Hal	NA		1.95875	not differentially expressed	NA		-0.524595	not differentially expressed	NA		2.48335	not differentially expressed
15114	Hap1	0.960235	0.0176223	-0.0154029	not differentially expressed	0.943531	0.025244	-0.056661	not differentially expressed	0.869151	0.0609046	0.0412581	not differentially expressed
15115	Hars	0.492437	0.307649	-0.104035	not differentially expressed	0.949	0.0227339	-0.0391147	not differentially expressed	0.689859	0.16124	-0.0649205	not differentially expressed
15116	Has1	0.708257	0.149809	0.357378	not differentially expressed	NA		-0.020427	not differentially expressed	0.664246	0.177671	0.377805	not differentially expressed
15118	Has3	NA		-0.372006	not differentially expressed	NA		-0.383911	not differentially expressed	NA		0.0119044	not differentially expressed
15122	Hba-a1	0.840115	0.0756615	-0.275707	not differentially expressed	0.967512	0.0143438	-0.200724	not differentially expressed	0.95561	0.0197192	-0.0749829	not differentially expressed
15159	Hccs	0.233563	0.631595	-0.314248	not differentially expressed	0.949389	0.0225559	-0.0767282	not differentially expressed	0.389068	0.409974	-0.23752	not differentially expressed
15160	Serpind1	0.0184676	1.73359	0.675598	increased expression	0.949389	0.0225559	-0.098172	not differentially expressed	0.00612118	2.21316	0.77377	increased expression
15161	Hcfc1	0.567598	0.245959	0.133127	not differentially expressed	0.00483396	2.3157	-0.491207	decreased expression	1.85789e-05	4.73098	0.624334	increased expression
15162	Hck	0.865631	0.0626671	0.131878	not differentially expressed	0.974199	0.0113522	0.0897807	not differentially expressed	0.954821	0.0200783	0.0420976	not differentially expressed
15163	Hcls1	0.0038533	2.41417	0.457716	increased expression	0.462348	0.335031	0.227131	not differentially expressed	0.242861	0.614642	0.230585	not differentially expressed
15165	Hcn1	0.986613	0.00585315	0.0075774	not differentially expressed	0.89951	0.0459942	-0.1258	not differentially expressed	0.693796	0.158768	0.133377	not differentially expressed
15166	Hcn2	0.747971	0.126115	0.0500069	not differentially expressed	0.962757	0.0164833	0.0270039	not differentially expressed	0.888839	0.051177	0.023003	not differentially expressed
15168	Hcn3	0.451826	0.345029	-0.223955	not differentially expressed	0.73688	0.132603	-0.204479	not differentially expressed	0.96061	0.0174531	-0.019476	not differentially expressed
15170	Ptpn6	0.0754857	1.12214	0.528284	not differentially expressed	0.808171	0.0924968	0.213409	not differentially expressed	0.359355	0.444477	0.314876	not differentially expressed
15171	Hcrt	0.232626	0.633341	0.852829	not differentially expressed	0.943734	0.0251502	0.228519	not differentially expressed	0.410948	0.386213	0.62431	not differentially expressed
15182	Hdac2	0.799961	0.096931	-0.062226	not differentially expressed	0.652014	0.185743	0.153177	not differentially expressed	0.183258	0.736938	-0.215403	not differentially expressed
15183	Hdac3	0.540819	0.266948	-0.0994429	not differentially expressed	0.757855	0.120414	0.10141	not differentially expressed	0.119841	0.921396	-0.200853	not differentially expressed
15184	Hdac5	0.864495	0.0632374	-0.0248974	not differentially expressed	0.545751	0.263006	-0.0961243	not differentially expressed	0.482172	0.316798	0.0712269	not differentially expressed
15185	Hdac6	0.785183	0.105029	-0.0603804	not differentially expressed	0.983738	0.00712066	0.0210265	not differentially expressed	0.661851	0.17924	-0.0814069	not differentially expressed
15186	Hdc	0.332562	0.478127	-0.361781	not differentially expressed	0.924571	0.0340598	-0.136612	not differentially expressed	0.57913	0.237224	-0.225169	not differentially expressed
15191	Hdgf	0.42222	0.374461	0.14059	not differentially expressed	0.703657	0.152639	0.131501	not differentially expressed	0.968651	0.0138325	0.00908876	not differentially expressed
15193	Hdgfl2	0.681705	0.166404	0.0788152	not differentially expressed	0.755896	0.121538	0.108213	not differentially expressed	0.891212	0.050019	-0.0293977	not differentially expressed
15194	Htt	0.0185443	1.73179	0.384911	increased expression	0.100844	0.996351	-0.35485	not differentially expressed	1.6227e-07	6.78976	0.739761	increased expression
15199	Hebp1	0.882243	0.0544119	-0.0494388	not differentially expressed	0.838718	0.076384	0.121095	not differentially expressed	0.444228	0.352394	-0.170534	not differentially expressed
15200	Hbegf	0.302848	0.518776	-0.542959	not differentially expressed	0.96444	0.0157249	0.119882	not differentially expressed	0.174923	0.757152	-0.662841	not differentially expressed
15201	Hells	0.996385	0.00157269	-0.0019456	not differentially expressed	0.868137	0.0614117	-0.113164	not differentially expressed	0.665183	0.177059	0.111218	not differentially expressed
15203	Heph	0.142122	0.847337	0.515055	not differentially expressed	0.751141	0.124279	0.274932	not differentially expressed	0.575185	0.240193	0.240124	not differentially expressed
15204	Herc2	0.150361	0.822865	0.232613	not differentially expressed	0.655547	0.183396	-0.154245	not differentially expressed	0.00606487	2.21718	0.386858	increased expression
15205	Hes1	0.0135869	1.86688	0.592398	increased expression	0.972453	0.0121316	0.0544483	not differentially expressed	0.0335241	1.47464	0.53795	increased expression
15209	Hesx1	0.724957	0.139688	0.43414	not differentially expressed	NA		-0.825929	not differentially expressed	NA		1.26007	not differentially expressed
15211	Hexa	0.75568	0.121662	-0.0705776	not differentially expressed	0.80249	0.0955603	0.107775	not differentially expressed	0.271675	0.56595	-0.178352	not differentially expressed
15212	Hexb	0.758438	0.12008	0.0677017	not differentially expressed	0.983234	0.0073432	0.0226704	not differentially expressed	0.833655	0.0790136	0.0450313	not differentially expressed
15213	Hey1	0.902224	0.0446858	-0.0650236	not differentially expressed	0.999672	0.000142501	-0.000304508	not differentially expressed	0.889122	0.0510386	-0.0647191	not differentially expressed
15214	Hey2	0.181188	0.741872	-0.471686	not differentially expressed	0.991737	0.00360368	-0.02826	not differentially expressed	0.214738	0.668091	-0.443426	not differentially expressed
15216	Hfe	0.495742	0.304744	0.301285	not differentially expressed	0.986857	0.00574559	-0.045785	not differentially expressed	0.390055	0.408874	0.34707	not differentially expressed
15223	Foxj1	0.949574	0.0224712	-0.0403255	not differentially expressed	0.549228	0.260247	-0.38936	not differentially expressed	0.37022	0.43154	0.349034	not differentially expressed
15227	Foxf1	NA		0.641557	not differentially expressed	NA		0.274434	not differentially expressed	NA		0.367123	not differentially expressed
15228	Foxg1	0.631536	0.199602	-1.45592	not differentially expressed	0.944133	0.0249668	-0.759693	not differentially expressed	0.833536	0.0790759	-0.696226	not differentially expressed
15229	Foxd1	0.0579919	1.23663	1.66688	not differentially expressed	NA		0.601163	not differentially expressed	NA		1.06572	not differentially expressed
15233	Hgd	0.907551	0.0421292	0.098713	not differentially expressed	0.916804	0.0377234	-0.205074	not differentially expressed	0.60903	0.215362	0.303787	not differentially expressed
15234	Hgf	NA		-0.217788	not differentially expressed	NA		0.470092	not differentially expressed	NA		-0.68788	not differentially expressed
15239	Hgs	0.667747	0.175388	0.0907208	not differentially expressed	0.974784	0.0110917	0.0284263	not differentially expressed	0.767383	0.114988	0.0622945	not differentially expressed
15242	Hhex	0.90856	0.0416465	0.0971575	not differentially expressed	0.748696	0.125695	0.384161	not differentially expressed	0.638326	0.194957	-0.287003	not differentially expressed
15245	Hhip	0.801797	0.0959355	0.195338	not differentially expressed	0.991737	0.00360368	-0.0378208	not differentially expressed	0.728026	0.137853	0.233158	not differentially expressed
15247	Mfsd14a	0.00367086	2.43523	-0.321525	decreased expression	0.887219	0.051969	0.0672991	not differentially expressed	0.000355164	3.44957	-0.388824	decreased expression
15248	Hic1	0.118285	0.927069	0.977198	not differentially expressed	0.560421	0.251486	0.682842	not differentially expressed	0.732474	0.135208	0.294356	not differentially expressed
15251	Hif1a	0.0388616	1.41048	-0.331321	decreased expression	0.973552	0.0116409	-0.0351533	not differentially expressed	0.0798114	1.09794	-0.296168	not differentially expressed
15254	Hint1	0.744462	0.128158	-0.0614273	not differentially expressed	0.992292	0.0033604	0.00944403	not differentially expressed	0.668024	0.175208	-0.0708713	not differentially expressed
15257	Hipk1	0.0999605	1.00017	0.162861	not differentially expressed	0.619355	0.20806	-0.102947	not differentially expressed	0.00224098	2.64956	0.265808	increased expression
15258	Hipk2	0.78706	0.103992	0.128384	not differentially expressed	0.592497	0.227314	-0.325253	not differentially expressed	0.144331	0.840639	0.453637	not differentially expressed
15259	Hipk3	0.00613535	2.21216	-0.255406	decreased expression	0.983234	0.0073432	-0.0168013	not differentially expressed	0.0150836	1.82149	-0.238605	decreased expression
15260	Hira	0.800688	0.0965368	-0.0785262	not differentially expressed	0.803719	0.0948959	-0.140984	not differentially expressed	0.829181	0.0813506	0.0624581	not differentially expressed
15270	H2ax	0.935775	0.0288287	0.128241	not differentially expressed	NA		0.340202	not differentially expressed	NA		-0.211961	not differentially expressed
15273	Hivep2	0.878276	0.0563691	-0.0591855	not differentially expressed	0.983234	0.0073432	-0.0346353	not differentially expressed	0.946528	0.0238666	-0.0245502	not differentially expressed
15275	Hk1	0.114169	0.942452	0.187647	not differentially expressed	0.875207	0.0578891	-0.0656549	not differentially expressed	0.0219571	1.65843	0.253302	increased expression
15277	Hk2	0.482215	0.316759	0.202061	not differentially expressed	0.949	0.0227339	0.0736099	not differentially expressed	0.674641	0.170927	0.128451	not differentially expressed
15278	Tfb2m	0.0143192	1.84408	-0.461319	decreased expression	0.695133	0.157932	-0.192183	not differentially expressed	0.227368	0.643271	-0.269136	not differentially expressed
15284	Hlx	0.528471	0.276979	0.624287	not differentially expressed	NA		0.846972	not differentially expressed	NA		-0.222685	not differentially expressed
15288	Hmbs	0.883054	0.0540128	0.0461985	not differentially expressed	0.949072	0.0227006	0.05648	not differentially expressed	0.970882	0.0128337	-0.0102816	not differentially expressed
15289	Hmgb1	0.677874	0.168851	-0.0838819	not differentially expressed	0.986475	0.00591393	0.0195847	not differentially expressed	0.561469	0.250674	-0.103467	not differentially expressed
15312	Hmgn1	0.93449	0.0294255	-0.0298551	not differentially expressed	0.69426	0.158478	0.175584	not differentially expressed	0.338869	0.469969	-0.20544	not differentially expressed
15353	Hmg20b	0.284816	0.545436	0.146995	not differentially expressed	0.527618	0.277681	0.142365	not differentially expressed	0.9817	0.00802107	0.00462973	not differentially expressed
15354	Hmgb3	0.965638	0.0151859	-0.0486299	not differentially expressed	0.951037	0.0218024	0.182074	not differentially expressed	0.785367	0.104928	-0.230704	not differentially expressed
15356	Hmgcl	0.643496	0.191454	-0.20463	not differentially expressed	0.726174	0.138959	-0.276607	not differentially expressed	0.88782	0.0516751	0.0719769	not differentially expressed
15357	Hmgcr	0.00390417	2.40847	-0.525721	decreased expression	0.887219	0.051969	0.110793	not differentially expressed	0.000383757	3.41594	-0.636514	decreased expression
15360	Hmgcs2	0.0012627	2.8987	1.48461	increased expression	0.32431	0.48904	0.810698	not differentially expressed	0.259215	0.586339	0.673908	not differentially expressed
15361	Hmga1	0.957785	0.0187321	-0.0443639	not differentially expressed	0.918683	0.0368342	-0.19207	not differentially expressed	0.816499	0.0880444	0.147706	not differentially expressed
15366	Hmmr	NA		0.00874528	not differentially expressed	NA		-0.255059	not differentially expressed	NA		0.263805	not differentially expressed
15368	Hmox1	0.97624	0.0104434	-0.0160268	not differentially expressed	0.960274	0.0176051	-0.0818224	not differentially expressed	0.889416	0.0508949	0.0657956	not differentially expressed
15369	Hmox2	0.217288	0.662964	0.142466	not differentially expressed	0.969536	0.013436	-0.0237269	not differentially expressed	0.130496	0.884404	0.166193	not differentially expressed
15370	Nr4a1	0.813136	0.0898368	-0.180699	not differentially expressed	0.974199	0.0113522	-0.0936142	not differentially expressed	0.911326	0.0403261	-0.0870846	not differentially expressed
15372	Hmx2	NA		-0.590427	not differentially expressed	NA		-0.39838	not differentially expressed	NA		-0.192047	not differentially expressed
15373	Hmx3	0.487612	0.311925	-0.399131	not differentially expressed	0.997518	0.00107916	-0.0145537	not differentially expressed	0.490375	0.309472	-0.384577	not differentially expressed
15374	Jpt1	0.997381	0.00113907	-0.000905576	not differentially expressed	0.972453	0.0121316	-0.0306721	not differentially expressed	0.89938	0.0460568	0.0297665	not differentially expressed
15375	Foxa1	0.989384	0.00463499	-0.0229106	not differentially expressed	0.970681	0.0129235	0.199385	not differentially expressed	0.876243	0.0573752	-0.222296	not differentially expressed
15379	Onecut1	NA		0.307674	not differentially expressed	NA		-0.350961	not differentially expressed	NA		0.658635	not differentially expressed
15381	Hnrnpc	0.0911174	1.0404	-0.148268	not differentially expressed	0.951913	0.0214029	0.0264685	not differentially expressed	0.039855	1.39952	-0.174736	decreased expression
15382	Hnrnpa1	0.268224	0.571502	-0.150636	not differentially expressed	0.997814	0.00095031	0.00240454	not differentially expressed	0.245881	0.609274	-0.153041	not differentially expressed
15384	Hnrnpab	0.470812	0.327153	0.123711	not differentially expressed	0.838006	0.0767531	0.0889371	not differentially expressed	0.873169	0.0589017	0.0347738	not differentially expressed
15387	Hnrnpk	0.0398505	1.39957	-0.178014	decreased expression	0.994982	0.00218475	0.00534455	not differentially expressed	0.0362484	1.44071	-0.183358	decreased expression
15388	Hnrnpl	0.900997	0.0452767	-0.0226655	not differentially expressed	0.989329	0.00465941	-0.011494	not differentially expressed	0.945509	0.0243345	-0.0111715	not differentially expressed
15429	Hoxd1	NA		-0.497249	not differentially expressed	NA		1.99437	not differentially expressed	NA		-2.49162	not differentially expressed
15439	Hp	0.984259	0.00689078	0.0255651	not differentially expressed	NA		-0.604195	not differentially expressed	0.434171	0.362339	0.629761	not differentially expressed
15441	Hp1bp3	0.336193	0.473412	-0.126233	not differentially expressed	0.904154	0.0437577	0.0553555	not differentially expressed	0.11804	0.927969	-0.181588	not differentially expressed
15442	Hpse	0.714734	0.145856	-0.403303	not differentially expressed	0.836007	0.07779	0.487838	not differentially expressed	0.281211	0.550968	-0.891142	not differentially expressed
15444	Hpca	0.764832	0.116434	-0.0925292	not differentially expressed	0.96444	0.0157249	-0.0506938	not differentially expressed	0.895924	0.047729	-0.0418354	not differentially expressed
15445	Hpd	0.0754857	1.12214	2.90512	not differentially expressed	NA		1.30807	not differentially expressed	NA		1.59704	not differentially expressed
15446	Hpgd	0.97873	0.00933731	0.0460623	not differentially expressed	0.929334	0.0318283	0.38927	not differentially expressed	0.808299	0.0924281	-0.343208	not differentially expressed
15451	Hpn	0.827827	0.0820602	-0.0537329	not differentially expressed	0.188338	0.725062	-0.265138	not differentially expressed	0.179991	0.744749	0.211405	not differentially expressed
15452	Hprt	0.299006	0.52432	-0.153499	not differentially expressed	0.944132	0.0249672	-0.0451171	not differentially expressed	0.490661	0.309219	-0.108382	not differentially expressed
15458	Hpx	0.90282	0.0443987	0.163156	not differentially expressed	NA		-0.0171493	not differentially expressed	0.87264	0.0591648	0.180305	not differentially expressed
15460	Hr	0.849581	0.0707954	-0.101926	not differentially expressed	0.999009	0.000430401	0.00237238	not differentially expressed	0.826222	0.0829032	-0.104299	not differentially expressed
15461	Hras	0.937302	0.0281203	0.0274303	not differentially expressed	0.431449	0.36507	0.239166	not differentially expressed	0.295732	0.529102	-0.211736	not differentially expressed
15463	Agfg1	0.300703	0.521862	-0.144119	not differentially expressed	0.755229	0.121922	-0.099176	not differentially expressed	0.800619	0.0965739	-0.0449434	not differentially expressed
15464	Hrc	0.0889133	1.05103	1.74319	not differentially expressed	NA		0.446203	not differentially expressed	NA		1.29699	not differentially expressed
15465	Hrh1	0.565566	0.247516	-0.431067	not differentially expressed	0.826809	0.0825946	-0.383356	not differentially expressed	0.958874	0.0182382	-0.0477112	not differentially expressed
15466	Hrh2	NA		-0.562241	not differentially expressed	NA		0.1128	not differentially expressed	NA		-0.675041	not differentially expressed
15467	Eif2ak1	0.704436	0.152159	-0.112224	not differentially expressed	0.928376	0.0322761	0.0830925	not differentially expressed	0.408019	0.389319	-0.195316	not differentially expressed
15468	Prmt2	0.182322	0.739162	0.118802	not differentially expressed	0.656646	0.182668	0.0830924	not differentially expressed	0.764234	0.116774	0.0357097	not differentially expressed
15469	Prmt1	0.924857	0.0339253	-0.0203099	not differentially expressed	0.543123	0.265102	0.131987	not differentially expressed	0.215787	0.665974	-0.152297	not differentially expressed
15473	Rida	0.296474	0.528013	-0.216754	not differentially expressed	0.997518	0.00107916	0.00546068	not differentially expressed	0.265766	0.575501	-0.222215	not differentially expressed
15476	Hs3st1	0.986364	0.00596289	0.00922692	not differentially expressed	0.988302	0.00511033	-0.0367562	not differentially expressed	0.927696	0.0325941	0.0459832	not differentially expressed
15481	Hspa8	0.865657	0.0626541	-0.11559	not differentially expressed	0.998535	0.000636885	0.00381397	not differentially expressed	0.841794	0.0747942	-0.119404	not differentially expressed
15482	Hspa1l	0.506659	0.295284	-0.96242	not differentially expressed	0.967604	0.0143024	-0.264004	not differentially expressed	0.645707	0.189965	-0.698416	not differentially expressed
15483	Hsd11b1	0.764541	0.116599	-0.0710156	not differentially expressed	0.270667	0.567565	0.243661	not differentially expressed	0.0321669	1.49259	-0.314677	decreased expression
15485	Hsd17b1	0.983082	0.00741024	-0.0213731	not differentially expressed	0.995949	0.00176285	-0.0306195	not differentially expressed	0.990171	0.00428986	0.00924639	not differentially expressed
15488	Hsd17b4	0.547108	0.261927	0.102849	not differentially expressed	0.974199	0.0113522	-0.025952	not differentially expressed	0.399929	0.398017	0.128801	not differentially expressed
15490	Hsd17b7	0.390706	0.40815	-0.322593	not differentially expressed	0.96568	0.0151665	-0.0792464	not differentially expressed	0.532599	0.2736	-0.243347	not differentially expressed
15499	Hsf1	0.163413	0.786714	0.877341	not differentially expressed	0.849945	0.070609	-0.369854	not differentially expressed	0.030176	1.52034	1.24719	increased expression
15500	Hsf2	0.290448	0.536932	-0.244398	not differentially expressed	0.974199	0.0113522	0.0407101	not differentially expressed	0.187266	0.727542	-0.285108	not differentially expressed
15502	Dnaja1	0.00150965	2.82112	-0.221956	decreased expression	0.879059	0.0559821	-0.0460264	not differentially expressed	0.0250506	1.60118	-0.175929	decreased expression
15505	Hsph1	0.0285248	1.54478	-0.344437	decreased expression	0.928162	0.0323762	-0.069565	not differentially expressed	0.10929	0.96142	-0.274872	not differentially expressed
15507	Hspb1	0.00472821	2.3253	0.72414	increased expression	0.960274	0.0176051	0.0796413	not differentially expressed	0.0193512	1.71329	0.644499	increased expression
15510	Hspd1	0.0418308	1.3785	-0.234743	decreased expression	0.394621	0.40382	-0.16567	not differentially expressed	0.666741	0.176043	-0.0690727	not differentially expressed
15512	Hspa2	0.737467	0.132258	0.149573	not differentially expressed	0.948481	0.0229712	-0.0976043	not differentially expressed	0.487475	0.312048	0.247177	not differentially expressed
15516	Hsp90ab1	0.98373	0.00712398	-0.0104798	not differentially expressed	0.595608	0.22504	0.301376	not differentially expressed	0.318377	0.497058	-0.311855	not differentially expressed
15519	Hsp90aa1	0.253976	0.595208	-0.170471	not differentially expressed	0.970392	0.0130529	0.0297602	not differentially expressed	0.156226	0.806248	-0.200231	not differentially expressed
15525	Hspa4	0.472791	0.325331	0.0968367	not differentially expressed	0.874798	0.0580923	0.0611537	not differentially expressed	0.824354	0.083886	0.035683	not differentially expressed
15526	Hspa9	0.473203	0.324953	-0.0934647	not differentially expressed	0.936385	0.0285456	-0.0400344	not differentially expressed	0.70666	0.15079	-0.0534302	not differentially expressed
15528	Hspe1	0.350695	0.455071	-0.140504	not differentially expressed	0.967512	0.0143438	-0.0300211	not differentially expressed	0.473841	0.324367	-0.110483	not differentially expressed
15529	Sdc2	0.874527	0.058227	-0.0392196	not differentially expressed	0.973563	0.0116361	-0.0293652	not differentially expressed	0.966389	0.0148482	-0.00985433	not differentially expressed
15530	Hspg2	0.0571568	1.24293	0.65563	not differentially expressed	0.914795	0.0386761	0.160741	not differentially expressed	0.186953	0.728268	0.494889	not differentially expressed
15531	Ndst1	0.359966	0.443739	0.197838	not differentially expressed	0.557032	0.25412	-0.206716	not differentially expressed	0.0194828	1.71035	0.404554	increased expression
15547	Trmt2a	0.314705	0.502096	0.182957	not differentially expressed	0.834837	0.0783982	0.102378	not differentially expressed	0.706759	0.150729	0.0805793	not differentially expressed
15550	Htr1a	0.658924	0.181165	0.149336	not differentially expressed	0.986742	0.00579636	-0.0318979	not differentially expressed	0.542376	0.2657	0.181234	not differentially expressed
15551	Htr1b	0.818618	0.0869186	0.109932	not differentially expressed	0.722506	0.141159	0.263422	not differentially expressed	0.704176	0.152319	-0.15349	not differentially expressed
15552	Htr1d	NA		-0.237548	not differentially expressed	NA		0.455684	not differentially expressed	NA		-0.693233	not differentially expressed
15557	Htr1f	NA		-0.500669	not differentially expressed	NA		-0.860554	not differentially expressed	NA		0.359885	not differentially expressed
15558	Htr2a	0.84068	0.0753692	-0.136401	not differentially expressed	0.970829	0.012857	0.0905544	not differentially expressed	0.67882	0.168246	-0.226955	not differentially expressed
15559	Htr2b	0.723184	0.140751	-0.530881	not differentially expressed	NA		-0.852007	not differentially expressed	NA		0.321126	not differentially expressed
15560	Htr2c	0.97624	0.0104434	0.0162643	not differentially expressed	0.982947	0.00746969	0.0481482	not differentially expressed	0.948082	0.0231543	-0.0318839	not differentially expressed
15562	Htr4	0.926599	0.033108	-0.147346	not differentially expressed	0.982433	0.00769687	-0.140306	not differentially expressed	0.995601	0.00191488	-0.00703982	not differentially expressed
15563	Htr5a	0.938937	0.0273636	0.0346161	not differentially expressed	0.967512	0.0143438	-0.058156	not differentially expressed	0.789923	0.102415	0.0927721	not differentially expressed
15564	Htr5b	0.877734	0.0566372	-0.214091	not differentially expressed	NA		-0.223179	not differentially expressed	NA		0.00908768	not differentially expressed
15565	Htr6	0.92306	0.0347703	0.127309	not differentially expressed	NA		0.0448484	not differentially expressed	NA		0.0824605	not differentially expressed
15566	Htr7	0.938573	0.0275319	-0.0374346	not differentially expressed	0.994982	0.00218475	0.015471	not differentially expressed	0.899605	0.0459481	-0.0529055	not differentially expressed
15567	Slc6a4	0.68915	0.161686	0.477581	not differentially expressed	NA		-0.0279971	not differentially expressed	NA		0.505578	not differentially expressed
15568	Elavl1	0.789946	0.102403	-0.103034	not differentially expressed	0.990113	0.00431544	0.0253572	not differentially expressed	0.693462	0.158978	-0.128391	not differentially expressed
15569	Elavl2	0.453609	0.343319	-0.191013	not differentially expressed	0.986742	0.00579636	0.0281675	not differentially expressed	0.352342	0.453036	-0.21918	not differentially expressed
15571	Elavl3	0.967116	0.0145213	-0.01409	not differentially expressed	0.997518	0.00107916	-0.00718117	not differentially expressed	0.982859	0.00750887	-0.00690884	not differentially expressed
15572	Elavl4	0.815505	0.0885731	0.0498531	not differentially expressed	0.481414	0.317481	0.164983	not differentially expressed	0.469539	0.328328	-0.11513	not differentially expressed
15574	Hus1	0.877031	0.056985	0.0513604	not differentially expressed	0.97462	0.0111649	0.0363781	not differentially expressed	0.961571	0.0170188	0.0149824	not differentially expressed
15586	Hyal1	0.972996	0.0118889	0.018749	not differentially expressed	0.751141	0.124279	-0.249312	not differentially expressed	0.460952	0.336345	0.268061	not differentially expressed
15587	Hyal2	0.978106	0.00961423	-0.0121674	not differentially expressed	0.985935	0.00615188	0.0342312	not differentially expressed	0.906774	0.0425012	-0.0463987	not differentially expressed
15874	Iapp	0.0620896	1.20698	0.957848	not differentially expressed	0.457218	0.339877	0.65924	not differentially expressed	0.674538	0.170994	0.298608	not differentially expressed
15893	Ica1	0.222655	0.652368	-0.258168	not differentially expressed	0.997814	0.00095031	-0.00392124	not differentially expressed	0.222942	0.651808	-0.254247	not differentially expressed
15894	Icam1	0.875445	0.0577711	0.124208	not differentially expressed	0.948481	0.0229712	0.148224	not differentially expressed	0.973948	0.0114643	-0.024016	not differentially expressed
15896	Icam2	0.880727	0.0551587	-0.0890099	not differentially expressed	0.893377	0.0489655	-0.171628	not differentially expressed	0.876121	0.0574361	0.0826185	not differentially expressed
15898	Icam5	0.0584494	1.23322	-0.950349	not differentially expressed	0.982433	0.00769687	-0.0862044	not differentially expressed	0.100373	0.998383	-0.864145	not differentially expressed
15900	Irf8	0.0885535	1.05279	0.556419	not differentially expressed	0.748518	0.125798	0.26948	not differentially expressed	0.464752	0.332779	0.286939	not differentially expressed
15901	Id1	8.75311e-05	4.05784	0.63486	increased expression	0.736379	0.132899	-0.163493	not differentially expressed	6.06748e-07	6.21699	0.798353	increased expression
15902	Id2	0.35223	0.453173	0.224408	not differentially expressed	0.817585	0.0874673	0.139846	not differentially expressed	0.772048	0.112356	0.0845623	not differentially expressed
15903	Id3	0.865657	0.0626541	0.063052	not differentially expressed	0.519177	0.284685	0.255097	not differentially expressed	0.456435	0.340621	-0.192045	not differentially expressed
15904	Id4	0.971973	0.0123457	0.011667	not differentially expressed	0.996483	0.00153018	0.00910042	not differentially expressed	0.991848	0.00355473	0.00256657	not differentially expressed
15925	Ide	0.671258	0.173111	-0.101846	not differentially expressed	0.988302	0.00511033	0.0205401	not differentially expressed	0.565108	0.247869	-0.122386	not differentially expressed
15926	Idh1	0.0309425	1.50944	-0.375672	decreased expression	0.99342	0.00286726	-0.0124119	not differentially expressed	0.0429282	1.36726	-0.36326	decreased expression
15929	Idh3g	0.97873	0.00933731	-0.0047053	not differentially expressed	0.948481	0.0229712	0.0322887	not differentially expressed	0.791654	0.101465	-0.036994	not differentially expressed
15931	Ids	0.446291	0.350382	-0.187171	not differentially expressed	0.928376	0.0322761	0.0824626	not differentially expressed	0.21115	0.67541	-0.269634	not differentially expressed
15932	Idua	0.902224	0.0446858	-0.0424103	not differentially expressed	0.985253	0.00645243	0.0270113	not differentially expressed	0.800396	0.0966948	-0.0694216	not differentially expressed
15936	Ier2	0.808911	0.0920993	0.136376	not differentially expressed	0.776796	0.109693	-0.264237	not differentially expressed	0.302275	0.519598	0.400612	not differentially expressed
15937	Ier3	0.777708	0.109183	-0.202169	not differentially expressed	0.758842	0.119849	0.370828	not differentially expressed	0.25851	0.587522	-0.572997	not differentially expressed
15939	Ier5	0.977676	0.00980484	-0.0181727	not differentially expressed	0.967512	0.0143438	-0.0834804	not differentially expressed	0.910853	0.0405519	0.0653077	not differentially expressed
15950	Ifi203	0.883078	0.0540012	-0.094633	not differentially expressed	0.633445	0.198291	0.376233	not differentially expressed	0.23742	0.624483	-0.470866	not differentially expressed
15958	Ifit2	0.901793	0.044893	0.160607	not differentially expressed	NA		0.323901	not differentially expressed	0.886573	0.0522853	-0.163294	not differentially expressed
15975	Ifnar1	0.388531	0.410574	-0.162137	not differentially expressed	0.942477	0.0257292	-0.0566246	not differentially expressed	0.602547	0.220009	-0.105513	not differentially expressed
15976	Ifnar2	0.394893	0.40352	-0.225662	not differentially expressed	0.821979	0.0851393	0.152502	not differentially expressed	0.0940386	1.02669	-0.378164	not differentially expressed
15979	Ifngr1	0.161259	0.792476	-0.257469	not differentially expressed	0.00452832	2.34406	0.498155	increased expression	6.13575e-08	7.21213	-0.755624	decreased expression
15980	Ifngr2	0.219386	0.65879	-0.342	not differentially expressed	0.972145	0.012269	0.0549201	not differentially expressed	0.133661	0.873994	-0.39692	not differentially expressed
15982	Ifrd1	0.958512	0.0184024	0.0207491	not differentially expressed	0.73688	0.132603	0.174471	not differentially expressed	0.554435	0.256149	-0.153722	not differentially expressed
15983	Ifrd2	0.870005	0.0604785	-0.0726218	not differentially expressed	0.899505	0.0459964	0.127561	not differentially expressed	0.528474	0.276976	-0.200183	not differentially expressed
15985	Cd79b	NA		-0.418726	not differentially expressed	NA		-1.10519	not differentially expressed	NA		0.686462	not differentially expressed
16000	Igf1	0.940289	0.0267388	0.0700159	not differentially expressed	0.805499	0.0939351	0.367857	not differentially expressed	0.660334	0.180237	-0.297842	not differentially expressed
16001	Igf1r	0.583843	0.233704	0.258629	not differentially expressed	0.997814	0.00095031	0.0047281	not differentially expressed	0.569715	0.244342	0.253901	not differentially expressed
16002	Igf2	2.69486e-06	5.56946	1.50056	increased expression	0.834971	0.0783286	0.268032	not differentially expressed	0.000574747	3.24052	1.23253	increased expression
16004	Igf2r	0.53631	0.270584	0.202007	not differentially expressed	0.80339	0.0950738	-0.184489	not differentially expressed	0.143889	0.841973	0.386497	not differentially expressed
16005	Igfals	0.487145	0.312342	-0.571291	not differentially expressed	NA		-0.12085	not differentially expressed	0.584979	0.23286	-0.450441	not differentially expressed
16007	Ccn1	0.0883318	1.05388	0.880505	not differentially expressed	0.129831	0.88662	-0.895479	not differentially expressed	1.50702e-05	4.82188	1.77598	increased expression
16008	Igfbp2	0.000148237	3.82904	1.2607	increased expression	0.684232	0.164797	0.387732	not differentially expressed	0.0256623	1.5907	0.87297	increased expression
16010	Igfbp4	0.130234	0.885276	0.345878	not differentially expressed	0.887219	0.051969	0.116563	not differentially expressed	0.364591	0.438194	0.229315	not differentially expressed
16011	Igfbp5	1.34186e-08	7.87229	1.01298	increased expression	0.230185	0.637923	0.401208	not differentially expressed	0.00506387	2.29552	0.61177	increased expression
16012	Igfbp6	8.76927e-07	6.05704	1.49959	increased expression	0.55668	0.254394	0.449015	not differentially expressed	0.00334476	2.47563	1.05057	increased expression
16069	Jchain	0.503636	0.297883	0.932298	not differentially expressed	NA		0.469524	not differentially expressed	NA		0.462774	not differentially expressed
16136	Igll1	0.135879	0.866848	1.72519	not differentially expressed	0.171886	0.76476	2.05857	not differentially expressed	0.847827	0.0716925	-0.333379	not differentially expressed
16149	Cd74	1.97877e-06	5.7036	0.755412	increased expression	0.0115692	1.9367	0.527296	increased expression	0.329306	0.4824	0.228116	not differentially expressed
16150	Ikbkb	0.654871	0.183844	0.168155	not differentially expressed	0.967512	0.0143438	0.0620492	not differentially expressed	0.782193	0.106686	0.106106	not differentially expressed
16151	Ikbkg	0.877111	0.0569454	0.0660651	not differentially expressed	0.937783	0.0278977	-0.0906835	not differentially expressed	0.617646	0.209261	0.156749	not differentially expressed
16153	Il10	NA		-0.664911	not differentially expressed	NA		0.658122	not differentially expressed	NA		-1.32303	not differentially expressed
16154	Il10ra	0.604915	0.218306	0.263339	not differentially expressed	0.88547	0.0528263	0.205195	not differentially expressed	0.927539	0.0326679	0.0581439	not differentially expressed
16155	Il10rb	0.961424	0.017085	0.0258805	not differentially expressed	0.937215	0.0281608	0.108951	not differentially expressed	0.85018	0.070489	-0.0830702	not differentially expressed
16157	Il11ra1	0.223144	0.651416	0.191584	not differentially expressed	0.935107	0.0291388	0.0550181	not differentially expressed	0.414925	0.382031	0.136566	not differentially expressed
16158	Il11ra2	0.971973	0.0123457	-0.0379523	not differentially expressed	NA		-0.244343	not differentially expressed	0.812337	0.0902636	0.206391	not differentially expressed
16161	Il12rb1	0.22232	0.653021	1.02175	not differentially expressed	NA		0.716084	not differentially expressed	0.780019	0.107895	0.305666	not differentially expressed
16162	Il12rb2	0.256526	0.590869	0.830975	not differentially expressed	NA		-0.547172	not differentially expressed	0.0235018	1.6289	1.37815	increased expression
16163	Il13	0.832953	0.0793797	0.206774	not differentially expressed	0.948481	0.0229712	-0.196066	not differentially expressed	0.590301	0.228926	0.40284	not differentially expressed
16164	Il13ra1	0.742045	0.12957	-0.0943422	not differentially expressed	0.994982	0.00218475	0.0111508	not differentially expressed	0.674342	0.17112	-0.105493	not differentially expressed
16168	Il15	0.458192	0.338953	0.52147	not differentially expressed	NA		0.242534	not differentially expressed	0.723107	0.140797	0.278936	not differentially expressed
16169	Il15ra	0.88698	0.0520862	-0.151787	not differentially expressed	0.904953	0.043374	0.290203	not differentially expressed	0.560747	0.251233	-0.44199	not differentially expressed
16170	Il16	0.670496	0.173604	0.216845	not differentially expressed	0.959981	0.0177373	0.0990257	not differentially expressed	0.824344	0.0838917	0.117819	not differentially expressed
16172	Il17ra	0.837736	0.0768927	0.142533	not differentially expressed	0.512865	0.289997	0.503996	not differentially expressed	0.475734	0.322636	-0.361463	not differentially expressed
16173	Il18	0.966011	0.015018	0.0236973	not differentially expressed	0.970392	0.0130529	0.0642983	not differentially expressed	0.934733	0.0293126	-0.040601	not differentially expressed
16175	Il1a	NA		0.762422	not differentially expressed	NA		-0.0716228	not differentially expressed	NA		0.834045	not differentially expressed
16176	Il1b	0.865657	0.0626541	0.225573	not differentially expressed	NA		0.475437	not differentially expressed	NA		-0.249864	not differentially expressed
16177	Il1r1	0.332956	0.477614	0.370198	not differentially expressed	0.619355	0.20806	0.345846	not differentially expressed	0.96488	0.0155268	0.0243521	not differentially expressed
16178	Il1r2	0.230867	0.636638	0.821181	not differentially expressed	NA		0.343386	not differentially expressed	0.542376	0.2657	0.477794	not differentially expressed
16179	Irak1	0.930518	0.0312754	0.0327986	not differentially expressed	0.990568	0.00411572	-0.0178746	not differentially expressed	0.868613	0.0611736	0.0506732	not differentially expressed
16180	Il1rap	0.261682	0.582226	-0.243052	not differentially expressed	0.988046	0.00522274	0.0242389	not differentially expressed	0.194815	0.710378	-0.26729	not differentially expressed
16181	Il1rn	0.109444	0.960808	0.899348	not differentially expressed	0.834837	0.0783982	0.349194	not differentially expressed	0.392417	0.406253	0.550154	not differentially expressed
16182	Il18r1	0.369776	0.432062	-0.556376	not differentially expressed	0.982433	0.00769687	-0.0875205	not differentially expressed	0.443393	0.353211	-0.468855	not differentially expressed
16184	Il2ra	0.883086	0.0539971	-0.0911046	not differentially expressed	0.94258	0.025682	-0.124122	not differentially expressed	0.95374	0.0205701	0.0330178	not differentially expressed
16186	Il2rg	0.491621	0.30837	0.758321	not differentially expressed	NA		0.422799	not differentially expressed	NA		0.335522	not differentially expressed
16190	Il4ra	0.807821	0.092685	0.131068	not differentially expressed	0.993207	0.00296009	-0.0244655	not differentially expressed	0.738078	0.131898	0.155533	not differentially expressed
16194	Il6ra	0.840115	0.0756615	-0.132048	not differentially expressed	0.82281	0.0847004	0.271527	not differentially expressed	0.378523	0.421908	-0.403575	not differentially expressed
16195	Il6st	0.254846	0.593722	0.259083	not differentially expressed	0.821979	0.0851393	0.139253	not differentially expressed	0.659546	0.180755	0.11983	not differentially expressed
16196	Il7	0.834536	0.0785547	-0.209983	not differentially expressed	NA		-0.0105668	not differentially expressed	0.823222	0.084483	-0.199417	not differentially expressed
16199	Il9r	0.865694	0.0626357	0.12879	not differentially expressed	0.881197	0.054927	-0.243791	not differentially expressed	0.481635	0.317282	0.372581	not differentially expressed
16201	Ilf3	0.926599	0.033108	0.0260038	not differentially expressed	0.844795	0.0732488	-0.0935827	not differentially expressed	0.515964	0.28738	0.119586	not differentially expressed
16202	Ilk	0.462946	0.33447	0.108655	not differentially expressed	0.901469	0.0450493	0.0591358	not differentially expressed	0.770602	0.11317	0.0495189	not differentially expressed
16206	Lrig1	0.97744	0.00990993	-0.00692527	not differentially expressed	0.825186	0.0834479	-0.0908648	not differentially expressed	0.631902	0.19935	0.0839395	not differentially expressed
16210	Impact	0.9652	0.0153826	-0.0191893	not differentially expressed	0.98074	0.0084461	0.039054	not differentially expressed	0.872473	0.059248	-0.0582432	not differentially expressed
16211	Kpnb1	0.976477	0.010338	0.00819035	not differentially expressed	0.997814	0.00095031	-0.00284963	not differentially expressed	0.965056	0.0154477	0.01104	not differentially expressed
16319	Incenp	0.399438	0.398551	0.245738	not differentially expressed	0.989901	0.00440829	-0.0270102	not differentially expressed	0.315991	0.500325	0.272748	not differentially expressed
16322	Inha	0.633478	0.198268	0.183227	not differentially expressed	0.928537	0.0322007	-0.112845	not differentially expressed	0.346872	0.459831	0.296073	not differentially expressed
16323	Inhba	0.846539	0.0723529	-0.307968	not differentially expressed	NA		0.313671	not differentially expressed	NA		-0.621639	not differentially expressed
16324	Inhbb	0.653453	0.184786	-0.325837	not differentially expressed	NA		0.00347386	not differentially expressed	0.619939	0.207651	-0.329311	not differentially expressed
16328	Cep250	0.994636	0.002336	0.00272188	not differentially expressed	0.248767	0.604208	-0.320201	not differentially expressed	0.10329	0.985942	0.322923	not differentially expressed
16329	Inpp1	0.901015	0.0452682	-0.0404516	not differentially expressed	0.736379	0.132899	-0.148965	not differentially expressed	0.637849	0.195282	0.108513	not differentially expressed
16330	Inpp5b	0.873652	0.0586613	-0.0466745	not differentially expressed	0.945768	0.0242152	-0.057327	not differentially expressed	0.968304	0.0139882	0.0106525	not differentially expressed
16331	Inpp5d	0.109449	0.96079	0.447391	not differentially expressed	0.495385	0.305058	0.335396	not differentially expressed	0.776662	0.109768	0.111995	not differentially expressed
16332	Inppl1	0.0038533	2.41417	0.334932	increased expression	0.951037	0.0218024	0.0399317	not differentially expressed	0.0184576	1.73383	0.295	increased expression
16336	Insl3	NA		-0.202452	not differentially expressed	NA		1.207	not differentially expressed	NA		-1.40946	not differentially expressed
16337	Insr	0.683516	0.165251	-0.153057	not differentially expressed	0.647283	0.188906	-0.264094	not differentially expressed	0.763979	0.116919	0.111037	not differentially expressed
16341	Eif3e	0.189932	0.721401	-0.241937	not differentially expressed	0.997518	0.00107916	-0.00609809	not differentially expressed	0.202378	0.693838	-0.235839	not differentially expressed
16348	Invs	0.946873	0.0237082	0.114796	not differentially expressed	0.771924	0.112425	0.69757	not differentially expressed	0.621686	0.206429	-0.582775	not differentially expressed
16351	Ipp	0.156648	0.805075	0.462806	not differentially expressed	0.910722	0.0406142	-0.144303	not differentially expressed	0.0441498	1.35507	0.60711	increased expression
16362	Irf1	0.917539	0.0373755	0.0535497	not differentially expressed	0.818401	0.0870336	0.189377	not differentially expressed	0.720556	0.142332	-0.135828	not differentially expressed
16363	Irf2	0.497413	0.303283	-0.197332	not differentially expressed	0.936385	0.0285456	-0.0881196	not differentially expressed	0.732735	0.135053	-0.109213	not differentially expressed
16367	Irs1	0.590022	0.229132	-0.154584	not differentially expressed	0.622553	0.205824	-0.220779	not differentially expressed	0.835105	0.0782588	0.0661953	not differentially expressed
16369	Irs3	0.513519	0.289444	0.344546	not differentially expressed	0.97462	0.0111649	-0.078433	not differentially expressed	0.374876	0.426113	0.422979	not differentially expressed
16370	Irs4	0.852796	0.0691548	-0.148936	not differentially expressed	0.971839	0.0124057	0.103092	not differentially expressed	0.692823	0.159378	-0.252028	not differentially expressed
16371	Irx1	0.937712	0.0279305	-0.10947	not differentially expressed	NA		0.129942	not differentially expressed	0.82624	0.082894	-0.239413	not differentially expressed
16372	Irx2	0.874462	0.0582592	0.145964	not differentially expressed	0.757965	0.120351	0.427546	not differentially expressed	0.693195	0.159144	-0.281582	not differentially expressed
16373	Irx3	0.621203	0.206766	0.226274	not differentially expressed	0.910722	0.0406142	0.156888	not differentially expressed	0.897889	0.0467775	0.0693861	not differentially expressed
16392	Isl1	0.351675	0.453859	-0.466586	not differentially expressed	0.990568	0.00411572	0.0415776	not differentially expressed	0.282499	0.548984	-0.508164	not differentially expressed
16396	Itch	0.0156755	1.80478	-0.475561	decreased expression	0.649163	0.187646	-0.216643	not differentially expressed	0.27497	0.560715	-0.258918	not differentially expressed
16399	Itga2b	0.508527	0.293686	0.273297	not differentially expressed	0.910795	0.0405793	-0.149413	not differentially expressed	0.231885	0.634727	0.422709	not differentially expressed
16400	Itga3	0.556001	0.254924	-0.144724	not differentially expressed	0.360047	0.443641	-0.269987	not differentially expressed	0.604965	0.21827	0.125264	not differentially expressed
16401	Itga4	0.641561	0.192762	-0.633856	not differentially expressed	0.683318	0.165377	-0.93553	not differentially expressed	0.836804	0.0773762	0.301674	not differentially expressed
16402	Itga5	0.940289	0.0267388	-0.0395739	not differentially expressed	0.887002	0.0520755	-0.150448	not differentially expressed	0.785709	0.104738	0.110874	not differentially expressed
16403	Itga6	0.557092	0.254073	-0.218091	not differentially expressed	0.985935	0.00615188	-0.0405571	not differentially expressed	0.633142	0.198499	-0.177534	not differentially expressed
16404	Itga7	0.753462	0.122938	0.153863	not differentially expressed	0.686582	0.163308	-0.302675	not differentially expressed	0.176824	0.75246	0.456538	not differentially expressed
16407	Itgae	0.938937	0.0273636	0.0318283	not differentially expressed	0.875206	0.0578899	0.125242	not differentially expressed	0.766088	0.115721	-0.0934137	not differentially expressed
16408	Itgal	0.920145	0.0361439	0.0523632	not differentially expressed	0.831349	0.0802164	0.184242	not differentially expressed	0.732474	0.135208	-0.131879	not differentially expressed
16409	Itgam	0.252338	0.598017	0.328661	not differentially expressed	0.918936	0.0367146	0.114051	not differentially expressed	0.496312	0.304246	0.214609	not differentially expressed
16410	Itgav	0.999736	0.000114549	-0.000144329	not differentially expressed	0.959627	0.0178974	0.0696006	not differentially expressed	0.855266	0.0678989	-0.0697449	not differentially expressed
16411	Itgax	0.824531	0.0837932	0.184028	not differentially expressed	0.96444	0.0157249	0.131134	not differentially expressed	0.949138	0.0226705	0.052894	not differentially expressed
16412	Itgb1	0.716035	0.145066	0.0935846	not differentially expressed	0.915666	0.0382628	0.0795603	not differentially expressed	0.960872	0.0173345	0.0140243	not differentially expressed
16413	Itgb1bp1	0.740722	0.130345	0.107635	not differentially expressed	0.934613	0.0293683	0.0828384	not differentially expressed	0.944934	0.0245985	0.0247969	not differentially expressed
16414	Itgb2	0.328961	0.482856	0.268891	not differentially expressed	0.963758	0.0160322	-0.0608801	not differentially expressed	0.19019	0.720813	0.329771	not differentially expressed
16416	Itgb3	0.960707	0.0174091	0.110435	not differentially expressed	NA		0.301617	not differentially expressed	NA		-0.191182	not differentially expressed
16418	Eif6	0.804118	0.09468	0.0481274	not differentially expressed	0.443727	0.352884	0.156451	not differentially expressed	0.452127	0.344739	-0.108323	not differentially expressed
16419	Itgb5	0.498256	0.302547	0.156335	not differentially expressed	0.960922	0.0173118	0.0507386	not differentially expressed	0.665966	0.176548	0.105596	not differentially expressed
16421	Itgb7	0.646634	0.189341	0.19704	not differentially expressed	0.969009	0.0136723	0.0685684	not differentially expressed	0.768035	0.114619	0.128472	not differentially expressed
16423	Cd47	0.756631	0.121116	0.0925923	not differentially expressed	0.630697	0.200179	0.200346	not differentially expressed	0.678824	0.168243	-0.107753	not differentially expressed
16425	Itih2	0.69641	0.157135	0.360015	not differentially expressed	0.629294	0.201147	-0.646187	not differentially expressed	0.115262	0.938312	1.0062	not differentially expressed
16427	Itih4	0.415997	0.38091	-0.718019	not differentially expressed	NA		-0.362803	not differentially expressed	0.717309	0.144294	-0.355217	not differentially expressed
16430	Stt3a	0.935576	0.0289209	0.0187021	not differentially expressed	0.879354	0.0558362	0.0667824	not differentially expressed	0.780124	0.107836	-0.0480804	not differentially expressed
16431	Itm2a	3.50636e-05	4.45514	0.532212	increased expression	0.0822826	1.08469	0.335011	not differentially expressed	0.270692	0.567525	0.1972	not differentially expressed
16432	Itm2b	0.727311	0.13828	-0.0523434	not differentially expressed	0.983234	0.0073432	-0.0155486	not differentially expressed	0.802751	0.0954191	-0.0367948	not differentially expressed
16434	Itpa	0.524637	0.280141	0.121372	not differentially expressed	0.912786	0.039631	0.0688374	not differentially expressed	0.810089	0.0914672	0.0525349	not differentially expressed
16438	Itpr1	0.974443	0.0112435	-0.0125179	not differentially expressed	0.974199	0.0113522	-0.0439554	not differentially expressed	0.931795	0.0306794	0.0314376	not differentially expressed
16439	Itpr2	0.506232	0.295651	0.221383	not differentially expressed	0.986742	0.00579636	0.035763	not differentially expressed	0.578847	0.237436	0.18562	not differentially expressed
16440	Itpr3	0.0542716	1.26543	0.240245	not differentially expressed	0.97462	0.0111649	-0.0245128	not differentially expressed	0.0321669	1.49259	0.264758	increased expression
16443	Itsn1	0.386557	0.412787	0.224964	not differentially expressed	0.88879	0.0512008	-0.113199	not differentially expressed	0.133623	0.874118	0.338163	not differentially expressed
16449	Jag1	0.807321	0.0929538	0.125208	not differentially expressed	0.858688	0.0661646	0.189529	not differentially expressed	0.901143	0.0452062	-0.0643207	not differentially expressed
16450	Jag2	0.232874	0.632879	-0.249292	not differentially expressed	0.919108	0.0366334	0.0846254	not differentially expressed	0.0811923	1.09049	-0.333917	not differentially expressed
16451	Jak1	0.960811	0.0173618	0.0124407	not differentially expressed	0.98074	0.0084461	-0.0227267	not differentially expressed	0.867289	0.0618364	0.0351674	not differentially expressed
16452	Jak2	0.394676	0.40376	-0.228981	not differentially expressed	0.793719	0.100333	-0.166453	not differentially expressed	0.856616	0.067214	-0.0625273	not differentially expressed
16453	Jak3	0.498781	0.30209	0.394844	not differentially expressed	0.82281	0.0847004	-0.311353	not differentially expressed	0.138001	0.860119	0.706198	not differentially expressed
16456	F11r	0.940242	0.0267602	-0.0595652	not differentially expressed	0.928016	0.0324447	-0.175812	not differentially expressed	0.859346	0.0658319	0.116247	not differentially expressed
16467	Atcay	0.81452	0.0890982	0.061874	not differentially expressed	0.904154	0.0437577	-0.0803107	not differentially expressed	0.468186	0.329581	0.142185	not differentially expressed
16468	Jarid2	0.799881	0.0969744	0.0542698	not differentially expressed	0.999242	0.00032917	0.000487098	not differentially expressed	0.777675	0.109202	0.0537827	not differentially expressed
16469	Jrk	0.969905	0.013271	0.0151407	not differentially expressed	0.962757	0.0164833	0.0587879	not differentially expressed	0.903895	0.043882	-0.0436472	not differentially expressed
16470	Ush1g	0.921328	0.0355855	0.148029	not differentially expressed	NA		0.533593	not differentially expressed	NA		-0.385564	not differentially expressed
16475	Ajuba	0.795458	0.0993829	-0.171576	not differentially expressed	0.928162	0.0323762	0.172224	not differentially expressed	0.498365	0.302453	-0.3438	not differentially expressed
16476	Jun	0.0276409	1.55845	0.469327	increased expression	0.982947	0.00746969	0.0363361	not differentially expressed	0.0521116	1.28307	0.432991	not differentially expressed
16477	Junb	0.555535	0.255289	-0.231679	not differentially expressed	0.967512	0.0143438	-0.070507	not differentially expressed	0.689859	0.16124	-0.161172	not differentially expressed
16478	Jund	0.930482	0.0312918	0.0492854	not differentially expressed	0.764272	0.116752	0.231172	not differentially expressed	0.634823	0.197348	-0.181886	not differentially expressed
16480	Jup	0.44829	0.348441	0.1996	not differentially expressed	0.887219	0.051969	0.112762	not differentially expressed	0.777421	0.109344	0.0868376	not differentially expressed
16485	Kcna1	0.740947	0.130213	-0.135203	not differentially expressed	0.990568	0.00411572	-0.0251648	not differentially expressed	0.774898	0.110756	-0.110038	not differentially expressed
16490	Kcna2	0.966691	0.0147121	-0.0257257	not differentially expressed	0.997814	0.00095031	0.00495763	not differentially expressed	0.955293	0.0198633	-0.0306834	not differentially expressed
16491	Kcna3	0.223707	0.650321	-0.364045	not differentially expressed	0.585359	0.232578	-0.303318	not differentially expressed	0.889471	0.0508684	-0.0607262	not differentially expressed
16492	Kcna4	0.813136	0.0898368	-0.116855	not differentially expressed	0.886871	0.0521397	-0.16411	not differentially expressed	0.926477	0.0331654	0.0472546	not differentially expressed
16493	Kcna5	0.3166	0.499489	-0.527543	not differentially expressed	0.493257	0.306927	-0.557939	not differentially expressed	0.9668	0.0146634	0.0303954	not differentially expressed
16494	Kcna6	0.0487826	1.31173	0.391019	increased expression	0.812382	0.0902396	0.144473	not differentially expressed	0.275131	0.56046	0.246546	not differentially expressed
16497	Kcnab1	0.100785	0.996603	-0.465982	not differentially expressed	0.884998	0.0530578	-0.155101	not differentially expressed	0.328635	0.483287	-0.310882	not differentially expressed
16498	Kcnab2	0.828346	0.0817885	-0.0439158	not differentially expressed	0.928162	0.0323762	0.0509394	not differentially expressed	0.538725	0.268633	-0.0948552	not differentially expressed
16499	Kcnab3	0.967116	0.0145213	0.0221052	not differentially expressed	0.411687	0.385433	-0.400502	not differentially expressed	0.180669	0.743117	0.422607	not differentially expressed
16500	Kcnb1	0.759707	0.119354	0.13895	not differentially expressed	0.45879	0.338386	-0.371132	not differentially expressed	0.0829723	1.08107	0.510081	not differentially expressed
16502	Kcnc1	0.409638	0.3876	0.232865	not differentially expressed	0.892426	0.0494276	0.120862	not differentially expressed	0.728026	0.137853	0.112003	not differentially expressed
16504	Kcnc3	0.101767	0.992395	-0.456038	not differentially expressed	0.5596	0.252122	-0.312867	not differentially expressed	0.700043	0.154875	-0.143171	not differentially expressed
16506	Kcnd1	0.958404	0.0184513	-0.031961	not differentially expressed	0.991737	0.00360368	-0.0259206	not differentially expressed	0.989543	0.00456511	-0.00604038	not differentially expressed
16508	Kcnd2	0.751677	0.123969	-0.147173	not differentially expressed	0.962839	0.0164463	-0.0807054	not differentially expressed	0.891682	0.0497899	-0.0664679	not differentially expressed
16510	Kcnh1	0.240724	0.618481	-0.255305	not differentially expressed	0.872387	0.059291	-0.112991	not differentially expressed	0.567174	0.246283	-0.142314	not differentially expressed
16511	Kcnh2	0.648676	0.187972	-0.0872981	not differentially expressed	0.66762	0.175471	0.133905	not differentially expressed	0.117764	0.928987	-0.221203	not differentially expressed
16512	Kcnh3	0.96072	0.0174033	-0.0286565	not differentially expressed	0.967512	0.0143438	-0.0729722	not differentially expressed	0.932147	0.0305156	0.0443157	not differentially expressed
16513	Kcnj10	0.693804	0.158763	-0.0786342	not differentially expressed	0.998535	0.000636885	-0.00150541	not differentially expressed	0.675039	0.170671	-0.0771288	not differentially expressed
16514	Kcnj11	0.677874	0.168851	0.16239	not differentially expressed	0.674315	0.171137	-0.259956	not differentially expressed	0.131108	0.882369	0.422346	not differentially expressed
16515	Kcnj12	0.888243	0.0514684	0.0798934	not differentially expressed	0.918936	0.0367146	-0.141046	not differentially expressed	0.582677	0.234572	0.220939	not differentially expressed
16517	Kcnj16	0.173355	0.761065	-0.3253	not differentially expressed	0.990113	0.00431544	0.0233997	not differentially expressed	0.138164	0.859605	-0.3487	not differentially expressed
16518	Kcnj2	0.68996	0.161176	-0.275031	not differentially expressed	0.308381	0.510913	0.762495	not differentially expressed	0.0278218	1.55562	-1.03753	decreased expression
16519	Kcnj3	0.429405	0.367133	-0.16279	not differentially expressed	0.967512	0.0143438	-0.0406228	not differentially expressed	0.566662	0.246676	-0.122167	not differentially expressed
16520	Kcnj4	0.405451	0.392062	-0.153774	not differentially expressed	0.807781	0.0927064	0.110447	not differentially expressed	0.0901642	1.04497	-0.26422	not differentially expressed
16521	Kcnj5	0.837736	0.0768927	-0.13456	not differentially expressed	0.990113	0.00431544	-0.0399638	not differentially expressed	0.879052	0.0559854	-0.0945966	not differentially expressed
16522	Kcnj6	0.803744	0.0948821	0.224917	not differentially expressed	NA		-0.474701	not differentially expressed	0.242861	0.614642	0.699618	not differentially expressed
16523	Kcnj8	0.998229	0.00076989	0.00198798	not differentially expressed	0.646039	0.189741	0.509239	not differentially expressed	0.379518	0.420767	-0.507251	not differentially expressed
16524	Kcnj9	0.712136	0.147437	-0.127653	not differentially expressed	0.874135	0.0584217	0.1338	not differentially expressed	0.325421	0.487555	-0.261454	not differentially expressed
16525	Kcnk1	0.916039	0.0380861	0.0316239	not differentially expressed	0.776012	0.110132	0.122726	not differentially expressed	0.668024	0.175208	-0.0911016	not differentially expressed
16526	Kcnk2	9.55327e-09	8.01985	0.870511	increased expression	0.126547	0.897748	0.391948	not differentially expressed	0.0124872	1.90353	0.478563	increased expression
16527	Kcnk3	0.728543	0.137545	-0.161198	not differentially expressed	0.909965	0.0409751	-0.147103	not differentially expressed	0.978641	0.00937657	-0.0140955	not differentially expressed
16528	Kcnk4	0.962973	0.0163858	0.0374652	not differentially expressed	0.917971	0.037171	0.191797	not differentially expressed	0.806478	0.0934073	-0.154331	not differentially expressed
16529	Kcnk5	0.226228	0.645453	1.05825	not differentially expressed	NA		0.439162	not differentially expressed	0.537799	0.26938	0.619091	not differentially expressed
16530	Kcnk7	0.58507	0.232792	0.282469	not differentially expressed	0.96568	0.0151665	-0.0950711	not differentially expressed	0.397078	0.401124	0.37754	not differentially expressed
16531	Kcnma1	0.967505	0.0143468	0.0200169	not differentially expressed	0.747367	0.126466	-0.229834	not differentially expressed	0.445235	0.351411	0.24985	not differentially expressed
16533	Kcnmb1	0.473316	0.324849	0.491564	not differentially expressed	0.57522	0.240166	-0.598917	not differentially expressed	0.0385846	1.41359	1.09048	increased expression
16534	Kcnn4	0.86027	0.0653652	0.312664	not differentially expressed	NA		0.700452	not differentially expressed	NA		-0.387789	not differentially expressed
16535	Kcnq1	0.860005	0.0654989	-0.102815	not differentially expressed	0.402117	0.395648	-0.461701	not differentially expressed	0.348036	0.458376	0.358886	not differentially expressed
16536	Kcnq2	0.46708	0.330609	-0.158843	not differentially expressed	0.687916	0.162465	-0.16522	not differentially expressed	0.982652	0.00760019	0.00637625	not differentially expressed
16538	Kcns1	0.411326	0.385814	0.653296	not differentially expressed	0.997814	0.00095031	-0.0119895	not differentially expressed	0.375415	0.425489	0.665286	not differentially expressed
16539	Kcns2	0.249012	0.60378	-0.454044	not differentially expressed	0.924571	0.0340598	-0.152363	not differentially expressed	0.47781	0.320744	-0.301681	not differentially expressed
16541	Napsa	0.45822	0.338926	1.0975	not differentially expressed	NA		1.54416	not differentially expressed	0.800079	0.0968669	-0.446652	not differentially expressed
16542	Kdr	0.0143192	1.84408	1.14358	increased expression	0.64871	0.187949	0.506672	not differentially expressed	0.256081	0.591623	0.636907	not differentially expressed
16543	Mdfic	0.261641	0.582295	0.4941	not differentially expressed	0.193841	0.712554	0.701276	not differentially expressed	0.700525	0.154576	-0.207176	not differentially expressed
16548	Khk	0.610369	0.214408	0.095299	not differentially expressed	0.924571	0.0340598	-0.0585118	not differentially expressed	0.319054	0.496136	0.153811	not differentially expressed
16549	Khsrp	0.851419	0.0698565	-0.0513731	not differentially expressed	0.79589	0.0991468	-0.119143	not differentially expressed	0.766877	0.115274	0.0677701	not differentially expressed
16551	Kif11	0.465875	0.331731	0.927652	not differentially expressed	NA		1.04338	not differentially expressed	0.946466	0.023895	-0.115723	not differentially expressed
16553	Kif13a	0.37844	0.422003	0.297709	not differentially expressed	0.791179	0.101725	-0.212172	not differentially expressed	0.0749049	1.12549	0.509881	not differentially expressed
16554	Kif13b	0.0413797	1.38321	0.665444	increased expression	0.382139	0.417779	-0.472298	not differentially expressed	6.10791e-05	4.21411	1.13774	increased expression
16558	Kif16b	0.56877	0.245064	0.256876	not differentially expressed	0.595608	0.22504	-0.369385	not differentially expressed	0.0649063	1.18771	0.626261	not differentially expressed
16559	Kif17	0.809682	0.0916856	0.0516041	not differentially expressed	0.972436	0.0121391	-0.0285229	not differentially expressed	0.652022	0.185738	0.080127	not differentially expressed
16560	Kif1a	0.409857	0.387367	0.22968	not differentially expressed	0.262369	0.581087	-0.374403	not differentially expressed	0.00354229	2.45072	0.604083	increased expression
16561	Kif1b	0.952925	0.0209413	0.0122211	not differentially expressed	0.93422	0.0295506	-0.041926	not differentially expressed	0.712642	0.147129	0.0541471	not differentially expressed
16562	Kif1c	0.785564	0.104818	0.064815	not differentially expressed	0.938894	0.0273835	-0.0559839	not differentially expressed	0.516279	0.287115	0.120799	not differentially expressed
16563	Kif2a	0.429322	0.367217	-0.195085	not differentially expressed	0.940686	0.0265552	-0.0738375	not differentially expressed	0.652939	0.185127	-0.121247	not differentially expressed
16564	Kif21a	0.948216	0.0230927	-0.0195042	not differentially expressed	0.982828	0.00752229	-0.0262466	not differentially expressed	0.979701	0.00890663	0.00674239	not differentially expressed
16565	Kif21b	0.752507	0.123489	-0.0936152	not differentially expressed	0.793719	0.100333	-0.143777	not differentially expressed	0.869097	0.0609318	0.0501621	not differentially expressed
16568	Kif3a	0.954876	0.0200531	-0.0136681	not differentially expressed	0.886871	0.0521397	-0.0670643	not differentially expressed	0.764943	0.116371	0.0533962	not differentially expressed
16569	Kif3b	0.773291	0.111657	-0.0584858	not differentially expressed	0.951037	0.0218024	0.0404443	not differentially expressed	0.542083	0.265934	-0.09893	not differentially expressed
16570	Kif3c	0.829281	0.0812984	0.057826	not differentially expressed	0.903763	0.0439456	0.0804593	not differentially expressed	0.934944	0.0292143	-0.0226333	not differentially expressed
16571	Kif4	0.41907	0.377714	0.584203	not differentially expressed	NA		0.386611	not differentially expressed	0.825652	0.0832027	0.197592	not differentially expressed
16572	Kif5a	0.351675	0.453859	-0.170985	not differentially expressed	0.943821	0.0251102	0.0550133	not differentially expressed	0.171633	0.7654	-0.225998	not differentially expressed
16573	Kif5b	0.345825	0.461143	-0.157465	not differentially expressed	0.802653	0.0954719	-0.104427	not differentially expressed	0.799681	0.0970834	-0.0530378	not differentially expressed
16574	Kif5c	0.958512	0.0184024	-0.0204159	not differentially expressed	0.736379	0.132899	-0.173778	not differentially expressed	0.549108	0.260342	0.153362	not differentially expressed
16576	Kif7	0.446291	0.350382	0.305575	not differentially expressed	0.937315	0.0281142	0.121851	not differentially expressed	0.673139	0.171895	0.183724	not differentially expressed
16578	Kif9	0.75385	0.122715	0.0761333	not differentially expressed	0.736379	0.132899	-0.13336	not differentially expressed	0.215787	0.665974	0.209494	not differentially expressed
16579	Kifap3	0.413929	0.383074	-0.130328	not differentially expressed	0.997814	0.00095031	-0.00326124	not differentially expressed	0.408386	0.388929	-0.127067	not differentially expressed
16581	Kifc2	0.913721	0.0391866	0.0336701	not differentially expressed	0.739489	0.131068	-0.140431	not differentially expressed	0.360551	0.443033	0.174101	not differentially expressed
16582	Kifc3	0.77485	0.110783	-0.0990302	not differentially expressed	0.943018	0.0254799	0.0792256	not differentially expressed	0.514585	0.288543	-0.178256	not differentially expressed
16588	Kin	0.035275	1.45253	-0.435763	decreased expression	0.962757	0.0164833	-0.0589577	not differentially expressed	0.0865707	1.06263	-0.376805	not differentially expressed
16589	Uhmk1	0.789997	0.102375	-0.0932009	not differentially expressed	0.81344	0.0896746	0.155143	not differentially expressed	0.316155	0.5001	-0.248344	not differentially expressed
16590	Kit	0.841339	0.075029	-0.0900103	not differentially expressed	0.960922	0.0173118	0.0749153	not differentially expressed	0.645942	0.189806	-0.164926	not differentially expressed
16591	Kl	0.907551	0.0421292	-0.154682	not differentially expressed	NA		-0.078273	not differentially expressed	NA		-0.0764092	not differentially expressed
16592	Fabp5	0.752249	0.123638	-0.0702329	not differentially expressed	0.949651	0.0224362	0.0463456	not differentially expressed	0.516046	0.287312	-0.116578	not differentially expressed
16593	Klc1	0.971973	0.0123457	-0.00570477	not differentially expressed	0.951037	0.0218024	0.026934	not differentially expressed	0.800723	0.0965178	-0.0326388	not differentially expressed
16594	Klc2	0.695836	0.157493	0.0591619	not differentially expressed	0.987208	0.00559116	-0.0133316	not differentially expressed	0.584042	0.233556	0.0724936	not differentially expressed
16596	Klf1	NA		0.614872	not differentially expressed	NA		-0.218033	not differentially expressed	NA		0.832905	not differentially expressed
16597	Klf12	0.081497	1.08886	0.561783	not differentially expressed	0.904203	0.0437338	0.156707	not differentially expressed	0.252401	0.597909	0.405076	not differentially expressed
16598	Klf2	0.14319	0.844088	0.940113	not differentially expressed	0.514263	0.288815	0.742873	not differentially expressed	0.833096	0.0793048	0.19724	not differentially expressed
16599	Klf3	0.978514	0.009433	0.0103905	not differentially expressed	0.974199	0.0113522	0.0423567	not differentially expressed	0.927697	0.032594	-0.0319661	not differentially expressed
16600	Klf4	9.18649e-05	4.03685	1.09627	increased expression	0.739489	0.131068	-0.275873	not differentially expressed	6.06748e-07	6.21699	1.37214	increased expression
16601	Klf9	0.442274	0.354309	-0.219034	not differentially expressed	0.988909	0.0048437	-0.0277619	not differentially expressed	0.50034	0.300735	-0.191272	not differentially expressed
16616	Klk1b21	0.952925	0.0209413	0.0298698	not differentially expressed	0.751141	0.124279	0.21463	not differentially expressed	0.580406	0.236268	-0.18476	not differentially expressed
16621	Klkb1	0.446291	0.350382	0.817419	not differentially expressed	NA		-0.00194751	not differentially expressed	0.415336	0.381601	0.819367	not differentially expressed
16633	Klra2	NA		-0.642588	not differentially expressed	NA		0.235479	not differentially expressed	NA		-0.878067	not differentially expressed
16646	Kpna1	0.584783	0.233005	-0.174575	not differentially expressed	0.429365	0.367173	-0.315466	not differentially expressed	0.658196	0.181645	0.14089	not differentially expressed
16647	Kpna2	0.00932111	2.03053	-0.372791	decreased expression	0.951037	0.0218024	0.0489115	not differentially expressed	0.00312245	2.5055	-0.421702	decreased expression
16648	Kpna3	0.0409871	1.38735	-0.295427	decreased expression	0.730179	0.136571	-0.130919	not differentially expressed	0.334679	0.475372	-0.164508	not differentially expressed
16649	Kpna4	0.0378411	1.42204	-0.249544	decreased expression	0.961182	0.0171945	0.0347122	not differentially expressed	0.0163513	1.78645	-0.284256	decreased expression
16650	Kpna6	0.828945	0.0814741	-0.0925293	not differentially expressed	0.988302	0.00511033	-0.0320117	not differentially expressed	0.88452	0.0532922	-0.0605176	not differentially expressed
16651	Sspn	0.971973	0.0123457	0.027323	not differentially expressed	0.838006	0.0767531	0.276912	not differentially expressed	0.663262	0.178315	-0.249589	not differentially expressed
16653	Kras	0.727311	0.13828	-0.0667249	not differentially expressed	0.6773	0.169219	-0.123315	not differentially expressed	0.7528	0.123321	0.0565899	not differentially expressed
16656	Hivep3	0.602446	0.220082	-0.175161	not differentially expressed	0.827895	0.0820247	-0.165652	not differentially expressed	0.981382	0.00816196	-0.00950965	not differentially expressed
16658	Mafb	0.816802	0.0878831	0.105499	not differentially expressed	0.982433	0.00769687	0.0461752	not differentially expressed	0.895924	0.047729	0.0593242	not differentially expressed
16660	Krt31	NA		-3.05242	not differentially expressed	NA		0.896423	not differentially expressed	NA		-3.94885	not differentially expressed
16661	Krt10	0.858742	0.0661375	0.0963881	not differentially expressed	0.994957	0.00219572	-0.01923	not differentially expressed	0.801555	0.0960667	0.115618	not differentially expressed
16664	Krt14	NA		0.401256	not differentially expressed	NA		-0.69702	not differentially expressed	NA		1.09828	not differentially expressed
16668	Krt18	0.835167	0.0782267	0.0619214	not differentially expressed	0.906173	0.0427889	-0.0855614	not differentially expressed	0.497869	0.302885	0.147483	not differentially expressed
16669	Krt19	0.634542	0.197539	0.674478	not differentially expressed	NA		0.670313	not differentially expressed	NA		0.00416444	not differentially expressed
16673	Krt36	NA		1.55357	not differentially expressed	NA		2.42172	not differentially expressed	NA		-0.86815	not differentially expressed
16691	Krt8	0.389989	0.408947	0.642001	not differentially expressed	0.213246	0.67112	1.07025	not differentially expressed	0.594651	0.225738	-0.428252	not differentially expressed
16706	Ksr1	0.685571	0.163948	0.150811	not differentially expressed	0.126547	0.897748	-0.496343	not differentially expressed	0.00565709	2.24741	0.647154	increased expression
16709	Ktn1	0.990915	0.00396373	0.0031006	not differentially expressed	0.813453	0.0896674	0.101817	not differentially expressed	0.594485	0.225859	-0.0987161	not differentially expressed
16716	Ky	0.60417	0.218841	0.367532	not differentially expressed	0.886871	0.0521397	-0.274744	not differentially expressed	0.258559	0.58744	0.642275	not differentially expressed
16728	L1cam	0.282908	0.548355	-0.193193	not differentially expressed	0.857683	0.0666734	-0.0960785	not differentially expressed	0.643854	0.191212	-0.097115	not differentially expressed
16764	Aff3	0.0937013	1.02825	0.441485	not differentially expressed	0.554286	0.256266	-0.294193	not differentially expressed	0.00129098	2.88908	0.735678	increased expression
16765	Stmn1	0.976477	0.010338	-0.00792748	not differentially expressed	0.721652	0.141672	0.13106	not differentially expressed	0.42101	0.375707	-0.138987	not differentially expressed
16768	Lag3	0.652851	0.185186	0.169635	not differentially expressed	0.967512	0.0143438	-0.0618546	not differentially expressed	0.471528	0.326493	0.23149	not differentially expressed
16772	Lama1	0.00352679	2.45262	1.06639	increased expression	0.224023	0.649708	0.695699	not differentially expressed	0.460204	0.337049	0.370691	not differentially expressed
16773	Lama2	0.097872	1.00934	0.600946	not differentially expressed	0.860642	0.0651773	0.212055	not differentially expressed	0.344515	0.462792	0.388891	not differentially expressed
16774	Lama3	0.645665	0.189993	-0.377202	not differentially expressed	0.944132	0.0249672	-0.202808	not differentially expressed	0.843985	0.0736652	-0.174394	not differentially expressed
16775	Lama4	0.799961	0.096931	0.187054	not differentially expressed	0.758196	0.120219	0.37093	not differentially expressed	0.781066	0.107313	-0.183877	not differentially expressed
16776	Lama5	0.773869	0.111333	0.263389	not differentially expressed	0.595018	0.22547	-0.637969	not differentially expressed	0.139484	0.855476	0.901358	not differentially expressed
16777	Lamb1	0.674575	0.17097	0.120331	not differentially expressed	0.65684	0.18254	0.198817	not differentially expressed	0.785709	0.104738	-0.0784854	not differentially expressed
16779	Lamb2	4.47054e-06	5.34964	0.589591	increased expression	0.990113	0.00431544	-0.0174421	not differentially expressed	8.87743e-06	5.05171	0.607033	increased expression
16780	Lamb3	0.350012	0.455917	0.472052	not differentially expressed	0.996255	0.00162949	0.0220924	not differentially expressed	0.355362	0.449329	0.449959	not differentially expressed
16782	Lamc2	0.334234	0.475949	-0.385577	not differentially expressed	0.89951	0.0459942	-0.170896	not differentially expressed	0.63612	0.196461	-0.214681	not differentially expressed
16783	Lamp1	0.142122	0.847337	0.208216	not differentially expressed	0.893181	0.0490606	0.0704263	not differentially expressed	0.381403	0.418616	0.137789	not differentially expressed
16784	Lamp2	0.785316	0.104956	0.0573422	not differentially expressed	0.990113	0.00431544	0.0148976	not differentially expressed	0.831655	0.0800569	0.0424447	not differentially expressed
16785	Rpsa	0.43516	0.361351	0.154642	not differentially expressed	0.704589	0.152064	0.147715	not differentially expressed	0.979412	0.00903466	0.00692672	not differentially expressed
16790	Anpep	4.20002e-07	6.37675	1.42676	increased expression	0.643167	0.191676	0.349396	not differentially expressed	0.000913032	3.03951	1.07736	increased expression
16792	Laptm5	0.421407	0.375299	0.189155	not differentially expressed	0.590605	0.228703	0.212541	not differentially expressed	0.942025	0.0259377	-0.0233862	not differentially expressed
16795	Large1	0.0112437	1.94909	0.33591	increased expression	0.509058	0.293232	0.176139	not differentially expressed	0.334679	0.475372	0.159772	not differentially expressed
16796	Lasp1	0.931574	0.0307824	0.025754	not differentially expressed	0.9748	0.0110844	-0.0295577	not differentially expressed	0.808314	0.0924197	0.0553118	not differentially expressed
16797	Lat	NA		0.347097	not differentially expressed	NA		0.0934395	not differentially expressed	NA		0.253657	not differentially expressed
16798	Lats1	0.0479849	1.3189	-0.350037	decreased expression	0.978918	0.0092539	0.0329296	not differentially expressed	0.0288587	1.53972	-0.382967	decreased expression
16800	Arhgef2	0.0247559	1.60632	0.28635	increased expression	0.544766	0.26379	0.156936	not differentially expressed	0.416369	0.380521	0.129414	not differentially expressed
16801	Arhgef1	0.648676	0.187972	0.12213	not differentially expressed	0.80388	0.0948089	-0.138698	not differentially expressed	0.203618	0.691184	0.260828	not differentially expressed
16816	Lcat	0.998229	0.00076989	-0.00318057	not differentially expressed	0.99342	0.00286726	0.051617	not differentially expressed	0.966759	0.014682	-0.0547975	not differentially expressed
16819	Lcn2	0.590923	0.228469	0.6281	not differentially expressed	NA		0.43631	not differentially expressed	NA		0.19179	not differentially expressed
16822	Lcp2	0.683116	0.165506	-0.627254	not differentially expressed	NA		-0.743209	not differentially expressed	0.947352	0.0234887	0.115955	not differentially expressed
16825	Ldb1	0.485761	0.313578	-0.144412	not differentially expressed	0.987208	0.00559116	0.0209377	not differentially expressed	0.385519	0.413955	-0.16535	not differentially expressed
16826	Ldb2	0.472019	0.326041	-0.269427	not differentially expressed	0.996255	0.00162949	-0.0160571	not differentially expressed	0.486856	0.3126	-0.25337	not differentially expressed
16828	Ldha	0.517642	0.28597	-0.120786	not differentially expressed	0.361073	0.442405	-0.209821	not differentially expressed	0.64627	0.189586	0.0890349	not differentially expressed
16832	Ldhb	0.569622	0.244413	-0.107895	not differentially expressed	0.950861	0.021883	0.0455812	not differentially expressed	0.34815	0.458233	-0.153476	not differentially expressed
16834	Cog1	0.26838	0.57125	-0.156583	not differentially expressed	0.771001	0.112945	-0.0978345	not differentially expressed	0.73658	0.13278	-0.0587484	not differentially expressed
16835	Ldlr	0.365635	0.436953	-0.239644	not differentially expressed	0.79956	0.0971489	-0.165148	not differentially expressed	0.823309	0.0844373	-0.0744965	not differentially expressed
16842	Lef1	0.996509	0.00151872	0.00439755	not differentially expressed	0.970392	0.0130529	0.110839	not differentially expressed	0.895476	0.047946	-0.106441	not differentially expressed
16847	Lepr	0.918809	0.0367747	-0.0758612	not differentially expressed	0.871186	0.0598891	-0.229828	not differentially expressed	0.789569	0.10261	0.153967	not differentially expressed
16848	Lfng	0.794176	0.100083	-0.0827859	not differentially expressed	0.948481	0.0229712	-0.0653727	not differentially expressed	0.956637	0.0192526	-0.0174133	not differentially expressed
16852	Lgals1	0.157313	0.803237	0.386342	not differentially expressed	0.838718	0.076384	0.167954	not differentially expressed	0.492606	0.3075	0.218388	not differentially expressed
16854	Lgals3	0.888538	0.0513238	0.0691477	not differentially expressed	0.999891	4.72271e-05	0.00012144	not differentially expressed	0.874892	0.0580457	0.0690262	not differentially expressed
16865	Eif2d	0.765011	0.116333	-0.105769	not differentially expressed	0.997518	0.00107916	0.00748344	not differentially expressed	0.715678	0.145283	-0.113252	not differentially expressed
16866	Lhb	0.737526	0.132223	0.295253	not differentially expressed	0.924571	0.0340598	0.247011	not differentially expressed	0.95978	0.0178283	0.0482418	not differentially expressed
16867	Lhcgr	0.505403	0.296362	0.492105	not differentially expressed	0.401111	0.396735	0.796718	not differentially expressed	0.700552	0.154559	-0.304613	not differentially expressed
16869	Lhx1	0.343261	0.464375	-0.456602	not differentially expressed	0.592497	0.227314	-0.447472	not differentially expressed	0.988353	0.00508809	-0.00912994	not differentially expressed
16870	Lhx2	0.704436	0.152159	-0.234004	not differentially expressed	0.949	0.0227339	0.136776	not differentially expressed	0.463839	0.333632	-0.37078	not differentially expressed
16871	Lhx3	0.52198	0.282347	0.900738	not differentially expressed	NA		0.934726	not differentially expressed	0.98481	0.00664772	-0.0339883	not differentially expressed
16873	Lhx5	0.220334	0.656918	-0.44653	not differentially expressed	0.990832	0.00399989	0.0300805	not differentially expressed	0.175866	0.754819	-0.47661	not differentially expressed
16874	Lhx6	0.978634	0.00937992	0.0325336	not differentially expressed	0.99342	0.00286726	0.043722	not differentially expressed	0.990171	0.00428986	-0.0111884	not differentially expressed
16875	Lhx8	0.826082	0.082977	-0.490167	not differentially expressed	NA		-1.29274	not differentially expressed	NA		0.802569	not differentially expressed
16876	Lhx9	0.927756	0.0325663	0.126817	not differentially expressed	NA		0.277745	not differentially expressed	0.89938	0.0460568	-0.150928	not differentially expressed
16880	Lifr	0.655856	0.183192	-0.210047	not differentially expressed	0.969911	0.0132682	-0.0746462	not differentially expressed	0.776535	0.109839	-0.135401	not differentially expressed
16881	Lig1	0.0204396	1.68953	0.424212	increased expression	0.983234	0.0073432	0.0300757	not differentially expressed	0.0397325	1.40085	0.394137	increased expression
16882	Lig3	0.336309	0.473262	0.245851	not differentially expressed	0.339573	0.469067	-0.323094	not differentially expressed	0.00388967	2.41009	0.568946	increased expression
16885	Limk1	0.955654	0.0196992	-0.0197694	not differentially expressed	0.951913	0.0214029	-0.0552942	not differentially expressed	0.906875	0.0424524	0.0355248	not differentially expressed
16886	Limk2	0.898069	0.0466903	0.0339505	not differentially expressed	0.71038	0.148509	-0.130673	not differentially expressed	0.312794	0.504741	0.164623	not differentially expressed
16889	Lipa	0.140679	0.85177	0.215629	not differentially expressed	0.354744	0.450085	0.203353	not differentially expressed	0.957022	0.019078	0.0122763	not differentially expressed
16890	Lipe	0.287798	0.540912	0.408336	not differentially expressed	0.465274	0.332291	0.428072	not differentially expressed	0.970961	0.0127983	-0.0197356	not differentially expressed
16891	Lipg	NA		-0.881807	not differentially expressed	NA		0.253465	not differentially expressed	NA		-1.13527	not differentially expressed
16897	Llgl1	0.940289	0.0267388	-0.0240005	not differentially expressed	0.138385	0.85891	-0.328892	not differentially expressed	0.0784445	1.10544	0.304891	not differentially expressed
16898	Rps2	0.983878	0.00705868	-0.00684997	not differentially expressed	0.478917	0.31974	0.229692	not differentially expressed	0.237398	0.624522	-0.236542	not differentially expressed
16905	Lmna	0.727187	0.138354	0.119745	not differentially expressed	0.830071	0.080885	0.152782	not differentially expressed	0.933482	0.0298941	-0.0330377	not differentially expressed
16906	Lmnb1	0.794653	0.0998223	0.144233	not differentially expressed	0.77191	0.112434	-0.26606	not differentially expressed	0.282499	0.548984	0.410293	not differentially expressed
16907	Lmnb2	0.415997	0.38091	-0.23284	not differentially expressed	0.951037	0.0218024	0.0722486	not differentially expressed	0.234092	0.630613	-0.305088	not differentially expressed
16909	Lmo2	0.529024	0.276525	0.171882	not differentially expressed	0.762113	0.117981	0.167888	not differentially expressed	0.989674	0.00450779	0.00399392	not differentially expressed
16911	Lmo4	0.882405	0.0543318	-0.0381592	not differentially expressed	0.673039	0.17196	0.141377	not differentially expressed	0.260276	0.584565	-0.179536	not differentially expressed
16912	Psmb9	0.505155	0.296575	0.800694	not differentially expressed	NA		0.729746	not differentially expressed	NA		0.0709483	not differentially expressed
16913	Psmb8	0.442089	0.35449	0.405124	not differentially expressed	0.545751	0.263006	0.493016	not differentially expressed	0.901143	0.0452062	-0.0878921	not differentially expressed
16917	Lmx1b	0.993362	0.00289242	0.0122856	not differentially expressed	0.997518	0.00107916	-0.0235683	not differentially expressed	0.978438	0.00946673	0.0358539	not differentially expressed
16918	Mycl	0.647685	0.188636	-0.316876	not differentially expressed	0.674315	0.171137	0.491322	not differentially expressed	0.120875	0.917662	-0.808198	not differentially expressed
16922	Phyh	0.612985	0.21255	-0.0892001	not differentially expressed	0.974199	0.0113522	0.0263504	not differentially expressed	0.454058	0.342889	-0.115551	not differentially expressed
16923	Sh2b3	0.853565	0.0687636	0.0563635	not differentially expressed	0.929334	0.0318283	0.072383	not differentially expressed	0.956412	0.0193551	-0.0160195	not differentially expressed
16924	Lnx1	0.664492	0.17751	-0.110656	not differentially expressed	0.778088	0.108971	-0.138102	not differentially expressed	0.927984	0.0324597	0.0274464	not differentially expressed
16948	Lox	0.077059	1.11318	0.744121	not differentially expressed	0.813678	0.0895475	0.285617	not differentially expressed	0.344935	0.462262	0.458505	not differentially expressed
[truncated: 12,864 more rows]

## Sheet: all 1351 DEGs p<0.05
test	1351			1351
count	82	765	924	24	392	516	11	46	361	1
differentially expressed in											ET vs LT				ET vs IBA				LT vs IBA				gene
none of the three pairwise group comparisons	ET vs LT	ET vs IBA	LT vs IBA	ET vs LT only	ET vs IBA only	LT vs IBA only	both ET vs LT and ET vs IBA, but not in LT vs IBA	both ET vs LT and LT vs IBA, but not in ET vs IBA	both ET vs IBA and LT vs IBA, but not in ET vs LT	in all three pairwise group comparisons	padj	-log10(padj)	log2(FC)	expression	padj	-log10(padj)	log2(FC)	expression	padj	-log10(padj)	log2(FC)	expression	geneID	gene
0	1	1	1	0	0	0	0	0	0	1	0.0202019	1.69461	-0.388744	decreased	0.0270318	1.56812	0.339407	increased	7.83271e-09	8.10609	0.728151	increased	209683	Ttc28
0	1	1	0	0	0	0	1	0	0	0	0.00842967	2.07419	0.758706	increased	2.68142e-09	8.57163	1.28332	increased	/	/	/	/	70717	Medag
0	1	1	0	0	0	0	1	0	0	0	0.0117808	1.92883	0.654788	increased	1.45243e-06	5.8379	0.959502	increased	/	/	/	/	14961	H2-Ab1
0	1	1	0	0	0	0	1	0	0	0	0.00552352	2.25778	0.5182	increased	3.02858e-07	6.51876	0.730161	increased	/	/	/	/	14960	H2-Aa
0	1	1	0	0	0	0	1	0	0	0	0.0115692	1.9367	0.527296	increased	1.97877e-06	5.7036	0.755412	increased	/	/	/	/	16149	Cd74
0	1	1	0	0	0	0	1	0	0	0	0.0360581	1.443	0.531578	increased	2.86412e-05	4.54301	0.774428	increased	/	/	/	/	14969	H2-Eb1
0	1	1	0	0	0	0	1	0	0	0	0.00842967	2.07419	0.537233	increased	1.97877e-06	5.7036	0.738971	increased	/	/	/	/	13032	Ctsc
0	1	1	0	0	0	0	1	0	0	0	0.000345364	3.46172	0.697635	increased	2.56105e-07	6.59158	0.834772	increased	/	/	/	/	53945	Slc40a1
0	1	1	0	0	0	0	1	0	0	0	0.00349534	2.45651	0.876881	increased	0.00178704	2.74787	0.818996	increased	/	/	/	/	12159	Bmp4
0	1	1	0	0	0	0	1	0	0	0	0.000934625	3.02936	-0.449796	decreased	7.16434e-07	6.14482	-0.544511	decreased	/	/	/	/	109264	Me3
0	1	1	0	0	0	0	1	0	0	0	0.0155547	1.80814	-1.21048	decreased	0.000150779	3.82166	-1.47773	decreased	/	/	/	/	58994	Smpd3
0	1	1	0	0	0	0	1	0	0	0	0.0101037	1.99552	-0.773374	decreased	0.000123076	3.90983	-0.910122	decreased	/	/	/	/	74206	Sipa1l3
0	0	1	1	0	0	0	0	0	1	0	/	/	/	/	2.78741e-36	35.5548	2.80091	increased	1.71092e-44	43.7668	3.18513	increased	17748	Mt1
0	0	1	1	0	0	0	0	0	1	0	/	/	/	/	9.08925e-17	16.0415	2.32996	increased	6.3171e-19	18.1995	2.50856	increased	667250	Gm12657
0	0	1	1	0	0	0	0	0	1	0	/	/	/	/	8.24105e-19	18.084	1.00357	increased	4.34827e-12	11.3617	0.852461	increased	12833	Col6a1
0	0	1	1	0	0	0	0	0	1	0	/	/	/	/	1.65646e-19	18.7808	1.5646	increased	4.61384e-12	11.3359	1.29689	increased	12834	Col6a2
0	0	1	1	0	0	0	0	0	1	0	/	/	/	/	2.04063e-10	9.69024	0.866778	increased	5.06702e-11	10.2952	0.934235	increased	12263	C2
0	0	1	1	0	0	0	0	0	1	0	/	/	/	/	1.65108e-11	10.7822	1.02956	increased	1.48415e-09	8.82852	0.988594	increased	50913	Olig2
0	0	1	1	0	0	0	0	0	1	0	/	/	/	/	1.5545e-11	10.8084	1.54449	increased	2.78399e-09	8.55533	1.45857	increased	14264	Fmod
0	0	1	1	0	0	0	0	0	1	0	/	/	/	/	7.29245e-11	10.1371	1.55754	increased	5.18314e-09	8.28541	1.49936	increased	14412	Slc6a13
0	0	1	1	0	0	0	0	0	1	0	/	/	/	/	3.02294e-06	5.51957	0.592899	increased	7.83271e-09	8.10609	0.73804	increased	230676	Szt2
0	0	1	1	0	0	0	0	0	1	0	/	/	/	/	1.03003e-08	7.98715	0.938223	increased	2.8177e-08	7.5501	0.958957	increased	241327	Olfml2a
0	0	1	1	0	0	0	0	0	1	0	/	/	/	/	2.60537e-11	10.5841	1.37836	increased	3.51414e-08	7.45418	1.23412	increased	14268	Fn1
0	0	1	1	0	0	0	0	0	1	0	/	/	/	/	0.0185443	1.73179	0.384911	increased	1.6227e-07	6.78976	0.739761	increased	15194	Htt
0	0	1	1	0	0	0	0	0	1	0	/	/	/	/	8.75311e-05	4.05784	0.63486	increased	6.06748e-07	6.21699	0.798353	increased	15901	Id1
0	0	1	1	0	0	0	0	0	1	0	/	/	/	/	9.18649e-05	4.03685	1.09627	increased	6.06748e-07	6.21699	1.37214	increased	16600	Klf4
0	0	1	1	0	0	0	0	0	1	0	/	/	/	/	0.000869051	3.06095	0.313808	increased	7.3252e-07	6.13518	0.447611	increased	234847	Spg7
0	0	1	1	0	0	0	0	0	1	0	/	/	/	/	3.98007e-05	4.40011	1.02644	increased	7.5345e-07	6.12295	1.23808	increased	19366	Rad54l
0	0	1	1	0	0	0	0	0	1	0	/	/	/	/	1.5545e-11	10.8084	1.55719	increased	4.95348e-06	5.30509	1.18917	increased	102680	Slc6a20a
0	0	1	1	0	0	0	0	0	1	0	/	/	/	/	4.36819e-09	8.3597	1.57127	increased	5.45228e-06	5.26342	1.3534	increased	26968	Islr
0	0	1	1	0	0	0	0	0	1	0	/	/	/	/	0.0116164	1.93493	0.56448	increased	6.68055e-06	5.17519	0.913867	increased	68794	Flnc
0	0	1	1	0	0	0	0	0	1	0	/	/	/	/	4.35649e-07	6.36086	1.50749	increased	8.62252e-06	5.06437	1.44227	increased	242939	Cpz
0	0	1	1	0	0	0	0	0	1	0	/	/	/	/	4.47054e-06	5.34964	0.589591	increased	8.87743e-06	5.05171	0.607033	increased	16779	Lamb2
0	0	1	1	0	0	0	0	0	1	0	/	/	/	/	0.0002347	3.62949	1.83438	increased	1.22984e-05	4.91015	2.19372	increased	97440	B3gnt9
0	0	1	1	0	0	0	0	0	1	0	/	/	/	/	5.82977e-10	9.23435	1.25846	increased	1.28673e-05	4.89051	1.00489	increased	12825	Col3a1
0	0	1	1	0	0	0	0	0	1	0	/	/	/	/	1.12071e-06	5.95051	0.906701	increased	1.33122e-05	4.87575	0.878147	increased	66395	Ahnak
0	0	1	1	0	0	0	0	0	1	0	/	/	/	/	1.5545e-11	10.8084	1.79775	increased	1.33829e-05	4.87345	1.32284	increased	12842	Col1a1
0	0	1	1	0	0	0	0	0	1	0	/	/	/	/	0.011402	1.94302	0.324468	increased	1.48892e-05	4.82713	0.507655	increased	14083	Ptk2
0	0	1	1	0	0	0	0	0	1	0	/	/	/	/	1.41976e-07	6.84779	1.58398	increased	1.612e-05	4.79263	1.41882	increased	19879	Slc22a8
0	0	1	1	0	0	0	0	0	1	0	/	/	/	/	1.8422e-12	11.7347	1.44825	increased	2.12785e-05	4.67206	1.00047	increased	243755	Slc13a4
0	0	1	1	0	0	0	0	0	1	0	/	/	/	/	2.54297e-05	4.59466	1.13058	increased	2.31905e-05	4.63469	1.19229	increased	118449	Synpo2
0	0	1	1	0	0	0	0	0	1	0	/	/	/	/	0.00824088	2.08403	0.230868	increased	2.7898e-05	4.55443	0.338268	increased	108903	Tbcd
0	0	1	1	0	0	0	0	0	1	0	/	/	/	/	0.00101812	2.9922	0.405998	increased	2.7898e-05	4.55443	0.510012	increased	11603	Agrn
0	0	1	1	0	0	0	0	0	1	0	/	/	/	/	7.35777e-08	7.13325	1.08324	increased	2.7898e-05	4.55443	0.93365	increased	226999	Slc9a2
0	0	1	1	0	0	0	0	0	1	0	/	/	/	/	0.0012627	2.8987	0.859052	increased	5.54887e-05	4.2558	1.05905	increased	21345	Tagln
0	0	1	1	0	0	0	0	0	1	0	/	/	/	/	0.0413797	1.38321	0.665444	increased	6.10791e-05	4.21411	1.13774	increased	16554	Kif13b
0	0	1	1	0	0	0	0	0	1	0	/	/	/	/	0.0038533	2.41417	0.90322	increased	6.10791e-05	4.21411	1.19456	increased	13717	Eln
0	0	1	1	0	0	0	0	0	1	0	/	/	/	/	5.67102e-06	5.24634	1.41159	increased	6.10791e-05	4.21411	1.32883	increased	244152	Tsku
0	0	1	1	0	0	0	0	0	1	0	/	/	/	/	0.00019021	3.72077	0.86096	increased	8.61118e-05	4.06494	0.932677	increased	85031	Pla1a
0	0	1	1	0	0	0	0	0	1	0	/	/	/	/	0.00101812	2.9922	0.356158	increased	0.000100205	3.99911	0.418932	increased	74237	Tubgcp2
0	0	1	1	0	0	0	0	0	1	0	/	/	/	/	7.46077e-05	4.12722	0.527095	increased	0.000104145	3.98236	0.541263	increased	18830	Pltp
0	0	1	1	0	0	0	0	0	1	0	/	/	/	/	1.9221e-06	5.71622	0.648408	increased	0.000106487	3.9727	0.574702	increased	14756	Gpld1
0	0	1	1	0	0	0	0	0	1	0	/	/	/	/	0.000734731	3.13387	0.982023	increased	0.000131863	3.87988	1.11169	increased	319186	H2bc14
0	0	1	1	0	0	0	0	0	1	0	/	/	/	/	0.0132319	1.87838	0.351402	increased	0.000136775	3.86399	0.499228	increased	286940	Flnb
0	0	1	1	0	0	0	0	0	1	0	/	/	/	/	0.00474257	2.32399	0.568694	increased	0.000157406	3.80298	0.733989	increased	18008	Nes
0	0	1	1	0	0	0	0	0	1	0	/	/	/	/	6.84416e-09	8.16468	1.0028	increased	0.000174892	3.75723	0.743381	increased	20317	Serpinf1
0	0	1	1	0	0	0	0	0	1	0	/	/	/	/	5.1544e-10	9.28782	1.6532	increased	0.000182468	3.73881	1.15367	increased	14114	Fbln1
0	0	1	1	0	0	0	0	0	1	0	/	/	/	/	7.29245e-11	10.1371	0.774961	increased	0.000185674	3.73125	0.518477	increased	114644	Slc13a3
0	0	1	1	0	0	0	0	0	1	0	/	/	/	/	8.13397e-06	5.0897	0.861403	increased	0.000239169	3.62129	0.77268	increased	116847	Prelp
0	0	1	1	0	0	0	0	0	1	0	/	/	/	/	0.00081194	3.09048	0.48305	increased	0.000240398	3.61907	0.537379	increased	18129	Notch2
0	0	1	1	0	0	0	0	0	1	0	/	/	/	/	0.0256986	1.59009	0.491922	increased	0.000253611	3.59583	0.727323	increased	224671	Btbd9
0	0	1	1	0	0	0	0	0	1	0	/	/	/	/	1.30195e-08	7.88541	1.26056	increased	0.000285981	3.54366	0.925834	increased	209837	Slc38a5
0	0	1	1	0	0	0	0	0	1	0	/	/	/	/	0.0103156	1.9865	0.245838	increased	0.000285981	3.54366	0.327963	increased	19732	Rgl2
0	0	1	1	0	0	0	0	0	1	0	/	/	/	/	1.51806e-07	6.81871	1.91651	increased	0.000293027	3.53309	1.493	increased	12550	Cdh1
0	0	1	1	0	0	0	0	0	1	0	/	/	/	/	5.51451e-06	5.25849	1.21928	increased	0.000294156	3.53142	1.06404	increased	22772	Zic2
0	0	1	1	0	0	0	0	0	1	0	/	/	/	/	0.0002347	3.62949	0.362454	increased	0.00039904	3.39898	0.36529	increased	50912	Exosc10
0	0	1	1	0	0	0	0	0	1	0	/	/	/	/	2.91522e-09	8.53533	1.46901	increased	0.000417977	3.37885	1.01678	increased	19378	Aldh1a2
0	0	1	1	0	0	0	0	0	1	0	/	/	/	/	0.0214316	1.66895	0.276163	increased	0.000462606	3.33479	0.38958	increased	19309	Pygm
0	0	1	1	0	0	0	0	0	1	0	/	/	/	/	1.42361e-07	6.84661	1.40236	increased	0.000468645	3.32916	1.06359	increased	18399	Slc22a6
0	0	1	1	0	0	0	0	0	1	0	/	/	/	/	0.0012627	2.8987	0.661579	increased	0.000468645	3.32916	0.723736	increased	107239	Carns1
0	0	1	1	0	0	0	0	0	1	0	/	/	/	/	0.0481732	1.31719	0.2568	increased	0.000479496	3.31922	0.403487	increased	110157	Raf1
0	0	1	1	0	0	0	0	0	1	0	/	/	/	/	4.04918e-09	8.39263	1.04358	increased	0.000485395	3.3139	0.722333	increased	12741	Cldn5
0	0	1	1	0	0	0	0	0	1	0	/	/	/	/	0.0181621	1.74083	1.50004	increased	0.000485395	3.3139	2.03671	increased	14061	F2
0	0	1	1	0	0	0	0	0	1	0	/	/	/	/	0.00631023	2.19995	0.530695	increased	0.000518745	3.28505	0.652027	increased	228846	D630003M21Rik
0	0	1	1	0	0	0	0	0	1	0	/	/	/	/	5.29709e-06	5.27596	2.00084	increased	0.000568202	3.2455	1.68232	increased	665622	H2bc24
0	0	1	1	0	0	0	0	0	1	0	/	/	/	/	2.69486e-06	5.56946	1.50056	increased	0.000574747	3.24052	1.23253	increased	16002	Igf2
0	0	1	1	0	0	0	0	0	1	0	/	/	/	/	1.25892e-05	4.9	1.5115	increased	0.000574747	3.24052	1.31246	increased	12111	Bgn
0	0	1	1	0	0	0	0	0	1	0	/	/	/	/	3.26186e-06	5.48653	1.26674	increased	0.000604533	3.21858	1.03667	increased	22371	Vwf
0	0	1	1	0	0	0	0	0	1	0	/	/	/	/	0.00823509	2.08433	1.03328	increased	0.000812862	3.08998	1.2751	increased	20393	Sgk1
0	0	1	1	0	0	0	0	0	1	0	/	/	/	/	0.000989589	3.00455	0.752916	increased	0.000812862	3.08998	0.790184	increased	121021	Cspg4
0	0	1	1	0	0	0	0	0	1	0	/	/	/	/	0.040414	1.39347	0.330015	increased	0.000897098	3.04716	0.487507	increased	18563	Pcx
0	0	1	1	0	0	0	0	0	1	0	/	/	/	/	4.20002e-07	6.37675	1.42676	increased	0.000913032	3.03951	1.07736	increased	16790	Anpep
0	0	1	1	0	0	0	0	0	1	0	/	/	/	/	1.77955e-07	6.74969	1.3354	increased	0.000974762	3.0111	0.975993	increased	243277	Adgrd1
0	0	1	1	0	0	0	0	0	1	0	/	/	/	/	4.20468e-07	6.37627	1.50372	increased	0.00101467	2.99367	1.12438	increased	12769	Ccr9
0	0	1	1	0	0	0	0	0	1	0	/	/	/	/	1.58306e-10	9.8005	1.41671	increased	0.00108572	2.96428	0.87031	increased	12843	Col1a2
0	0	1	1	0	0	0	0	0	1	0	/	/	/	/	0.0299316	1.52387	0.314102	increased	0.00114769	2.94018	0.434777	increased	53357	Pla2g6
0	0	1	1	0	0	0	0	0	1	0	/	/	/	/	3.70552e-05	4.43115	0.623235	increased	0.00120841	2.91778	0.538744	increased	18596	Pdgfrb
0	0	1	1	0	0	0	0	0	1	0	/	/	/	/	4.43167e-11	10.3534	0.786941	increased	0.00129869	2.8865	0.46474	increased	11568	Aebp1
0	0	1	1	0	0	0	0	0	1	0	/	/	/	/	7.35635e-11	10.1333	1.26606	increased	0.00130601	2.88405	0.757602	increased	235041	Kank2
0	0	1	1	0	0	0	0	0	1	0	/	/	/	/	0.00315695	2.50073	0.567746	increased	0.00134599	2.87096	0.621426	increased	59045	Stard3
0	0	1	1	0	0	0	0	0	1	0	/	/	/	/	0.000538987	3.26842	0.370561	increased	0.00151313	2.82012	0.358357	increased	225724	Mapk4
0	0	1	1	0	0	0	0	0	1	0	/	/	/	/	0.00294547	2.53085	1.16723	increased	0.00185892	2.73074	1.21669	increased	12978	Csf1r
0	0	1	1	0	0	0	0	0	1	0	/	/	/	/	0.0212136	1.67339	0.258694	increased	0.00190781	2.71947	0.331686	increased	227801	Dennd1a
0	0	1	1	0	0	0	0	0	1	0	/	/	/	/	7.3012e-06	5.13661	1.20053	increased	0.00220824	2.65595	0.933198	increased	17300	Foxc1
0	0	1	1	0	0	0	0	0	1	0	/	/	/	/	1.51806e-07	6.81871	1.26732	increased	0.00223056	2.65159	0.870591	increased	12562	Cdh5
0	0	1	1	0	0	0	0	0	1	0	/	/	/	/	0.0343747	1.46376	0.680854	increased	0.00233719	2.63131	0.909852	increased	240185	Jcad
0	0	1	1	0	0	0	0	0	1	0	/	/	/	/	0.0010264	2.98868	0.680284	increased	0.00239116	2.62139	0.663112	increased	56516	Rbms2
0	0	1	1	0	0	0	0	0	1	0	/	/	/	/	0.0261142	1.58312	0.246031	increased	0.00244815	2.61116	0.317353	increased	233204	Tbc1d17
0	0	1	1	0	0	0	0	0	1	0	/	/	/	/	0.0102892	1.98762	0.631132	increased	0.00252118	2.5984	0.726302	increased	74393	Map10
0	0	1	1	0	0	0	0	0	1	0	/	/	/	/	2.48666e-05	4.60438	1.54609	increased	0.00265705	2.5756	1.23963	increased	81877	Tnxb
0	0	1	1	0	0	0	0	0	1	0	/	/	/	/	4.2578e-05	4.37081	1.08112	increased	0.00270996	2.56704	0.885397	increased	242608	Podn
0	0	1	1	0	0	0	0	0	1	0	/	/	/	/	0.00123275	2.90913	0.446641	increased	0.00276659	2.55806	0.435224	increased	231003	Klhl17
0	0	1	1	0	0	0	0	0	1	0	/	/	/	/	0.0252334	1.59802	0.672139	increased	0.00290795	2.53641	0.853502	increased	330222	Sdk1
0	0	1	1	0	0	0	0	0	1	0	/	/	/	/	0.0054585	2.26293	0.507356	increased	0.00298402	2.5252	0.549455	increased	22041	Trf
0	0	1	1	0	0	0	0	0	1	0	/	/	/	/	0.0106205	1.97386	0.676924	increased	0.00324686	2.48854	0.771228	increased	214239	Ccdc9b
0	0	1	1	0	0	0	0	0	1	0	/	/	/	/	8.76927e-07	6.05704	1.49959	increased	0.00334476	2.47563	1.05057	increased	16012	Igfbp6
0	0	1	1	0	0	0	0	0	1	0	/	/	/	/	2.00107e-05	4.69874	0.911241	increased	0.0035891	2.44501	0.709807	increased	17385	Mmp11
0	0	1	1	0	0	0	0	0	1	0	/	/	/	/	7.46077e-05	4.12722	0.760885	increased	0.00362254	2.44099	0.626083	increased	93961	B3galt5
0	0	1	1	0	0	0	0	0	1	0	/	/	/	/	0.0323529	1.49009	0.192917	increased	0.00393012	2.40559	0.24735	increased	18293	Ogdh
0	0	1	1	0	0	0	0	0	1	0	/	/	/	/	0.020642	1.68525	0.654145	increased	0.00433848	2.36266	0.783622	increased	18035	Nfkbia
0	0	1	1	0	0	0	0	0	1	0	/	/	/	/	0.0270318	1.56812	0.264923	increased	0.00452506	2.34438	0.328124	increased	56399	Akap8
0	0	1	1	0	0	0	0	0	1	0	/	/	/	/	0.0282735	1.54862	0.367482	increased	0.00455344	2.34166	0.45574	increased	18806	Pld2
0	0	1	1	0	0	0	0	0	1	0	/	/	/	/	0.00361414	2.442	0.382993	increased	0.00497607	2.30311	0.384066	increased	17886	Myh9
0	0	1	1	0	0	0	0	0	1	0	/	/	/	/	1.34186e-08	7.87229	1.01298	increased	0.00506387	2.29552	0.61177	increased	16011	Igfbp5
0	0	1	1	0	0	0	0	0	1	0	/	/	/	/	0.00806635	2.09332	0.696186	increased	0.0052638	2.2787	0.741747	increased	381917	Dnah3
0	0	1	1	0	0	0	0	0	1	0	/	/	/	/	0.00255658	2.59234	0.521248	increased	0.00565709	2.24741	0.501866	increased	93742	Pard3
0	0	1	1	0	0	0	0	0	1	0	/	/	/	/	0.0184676	1.73359	0.675598	increased	0.00612118	2.21316	0.77377	increased	15160	Serpind1
0	0	1	1	0	0	0	0	0	1	0	/	/	/	/	0.0171555	1.7656	0.870664	increased	0.00612118	2.21316	0.994554	increased	13837	Epha3
0	0	1	1	0	0	0	0	0	1	0	/	/	/	/	0.031383	1.50331	0.660805	increased	0.00724098	2.1402	0.796421	increased	225115	Svil
0	0	1	1	0	0	0	0	0	1	0	/	/	/	/	0.00147328	2.83171	0.96602	increased	0.0079397	2.1002	0.872014	increased	219151	Scara3
0	0	1	1	0	0	0	0	0	1	0	/	/	/	/	0.04945	1.30583	0.195123	increased	0.00825952	2.08304	0.248802	increased	56030	Tmem131
0	0	1	1	0	0	0	0	0	1	0	/	/	/	/	0.0114112	1.94267	0.548022	increased	0.00846552	2.07235	0.573541	increased	21803	Tgfb1
0	0	1	1	0	0	0	0	0	1	0	/	/	/	/	5.67102e-06	5.24634	0.957811	increased	0.00869814	2.06057	0.657246	increased	18671	Abcb1a
0	0	1	1	0	0	0	0	0	1	0	/	/	/	/	0.0360903	1.44261	0.379864	increased	0.00884059	2.05352	0.45416	increased	233865	Katnip
0	0	1	1	0	0	0	0	0	1	0	/	/	/	/	0.0323529	1.49009	0.398092	increased	0.00884059	2.05352	0.473798	increased	75475	Oplah
0	0	1	1	0	0	0	0	0	1	0	/	/	/	/	0.0076052	2.11889	0.210069	increased	0.00918723	2.03682	0.211658	increased	11981	Atp9a
0	0	1	1	0	0	0	0	0	1	0	/	/	/	/	0.00720709	2.14224	0.884592	increased	0.00986927	2.00571	0.874695	increased	106952	Arap3
0	0	1	1	0	0	0	0	0	1	0	/	/	/	/	0.00231663	2.63514	0.680673	increased	0.0101205	1.9948	0.62178	increased	83675	Bicc1
0	0	1	1	0	0	0	0	0	1	0	/	/	/	/	0.0435808	1.36071	0.680378	increased	0.0109201	1.96177	0.828177	increased	77446	Heg1
0	0	1	1	0	0	0	0	0	1	0	/	/	/	/	0.00130682	2.88379	0.4649	increased	0.0112952	1.94711	0.401027	increased	20345	Selplg
0	0	1	1	0	0	0	0	0	1	0	/	/	/	/	0.00586258	2.23191	0.559962	increased	0.0115071	1.93904	0.541547	increased	101488	Slco2b1
0	0	1	1	0	0	0	0	0	1	0	/	/	/	/	0.00731524	2.13577	0.291957	increased	0.0120761	1.91807	0.285544	increased	13866	Erbb2
0	0	1	1	0	0	0	0	0	1	0	/	/	/	/	6.40753e-05	4.19331	1.3562	increased	0.0120879	1.91765	0.992159	increased	23967	Osr1
0	0	1	1	0	0	0	0	0	1	0	/	/	/	/	0.000150779	3.82166	1.14263	increased	0.0120892	1.9176	0.870335	increased	71145	Scara5
0	0	1	1	0	0	0	0	0	1	0	/	/	/	/	9.55327e-09	8.01985	0.870511	increased	0.0124872	1.90353	0.478563	increased	16526	Kcnk2
0	0	1	1	0	0	0	0	0	1	0	/	/	/	/	0.0402678	1.39504	0.2091	increased	0.013083	1.88329	0.245933	increased	20166	Rtkn
0	0	1	1	0	0	0	0	0	1	0	/	/	/	/	0.0113061	1.94669	0.356627	increased	0.0132439	1.87799	0.357256	increased	73102	Slc22a23
0	0	1	1	0	0	0	0	0	1	0	/	/	/	/	0.00130682	2.88379	1.27794	increased	0.0134225	1.87217	1.08424	increased	14411	Slc6a12
0	0	1	1	0	0	0	0	0	1	0	/	/	/	/	0.00116186	2.93485	0.613783	increased	0.0135882	1.86684	0.513044	increased	241159	Neu4
0	0	1	1	0	0	0	0	0	1	0	/	/	/	/	0.018756	1.72686	1.13027	increased	0.0136019	1.8664	1.17839	increased	70059	Degs2
0	0	1	1	0	0	0	0	0	1	0	/	/	/	/	0.00315695	2.50073	0.925881	increased	0.0137628	1.86129	0.828692	increased	21804	Tgfb1i1
0	0	1	1	0	0	0	0	0	1	0	/	/	/	/	1.24864e-05	4.90356	0.93536	increased	0.0138361	1.85899	0.629152	increased	17112	Tm4sf1
0	0	1	1	0	0	0	0	0	1	0	/	/	/	/	2.80911e-05	4.55143	1.06279	increased	0.0139973	1.85396	0.737381	increased	260301	Otos
0	0	1	1	0	0	0	0	0	1	0	/	/	/	/	0.00168019	2.77464	1.04002	increased	0.0140417	1.85258	0.892668	increased	114479	Slc5a5
0	0	1	1	0	0	0	0	0	1	0	/	/	/	/	0.0222591	1.65249	0.468001	increased	0.0141607	1.84892	0.501867	increased	11819	Nr2f2
0	0	1	1	0	0	0	0	0	1	0	/	/	/	/	0.00410325	2.38687	0.954745	increased	0.0146494	1.83418	0.869077	increased	20518	Slc22a2
0	0	1	1	0	0	0	0	0	1	0	/	/	/	/	0.0181998	1.73993	0.499768	increased	0.0149523	1.82529	0.523738	increased	19285	Cavin1
0	0	1	1	0	0	0	0	0	1	0	/	/	/	/	0.028486	1.54537	0.469024	increased	0.0155468	1.80836	0.516619	increased	108689	Stn1
0	0	1	1	0	0	0	0	0	1	0	/	/	/	/	1.68739e-07	6.77278	1.18018	increased	0.0163673	1.78602	0.675946	increased	140792	Colec12
0	0	1	1	0	0	0	0	0	1	0	/	/	/	/	0.00385859	2.41357	0.348283	increased	0.0166459	1.77869	0.311247	increased	14664	Slc6a9
0	0	1	1	0	0	0	0	0	1	0	/	/	/	/	0.00672621	2.17223	0.643409	increased	0.0168441	1.77355	0.599981	increased	338367	Myo1d
0	0	1	1	0	0	0	0	0	1	0	/	/	/	/	0.040414	1.39347	0.369556	increased	0.017296	1.76205	0.422438	increased	228880	Zmynd8
0	0	1	1	0	0	0	0	0	1	0	/	/	/	/	0.00197598	2.70422	0.379768	increased	0.0174166	1.75904	0.320667	increased	19273	Ptpru
0	0	1	1	0	0	0	0	0	1	0	/	/	/	/	0.040414	1.39347	0.265729	increased	0.0175214	1.75643	0.302968	increased	319965	Cc2d1b
0	0	1	1	0	0	0	0	0	1	0	/	/	/	/	0.0038533	2.41417	0.334932	increased	0.0184576	1.73383	0.295	increased	16332	Inppl1
0	0	1	1	0	0	0	0	0	1	0	/	/	/	/	0.0323529	1.49009	0.573611	increased	0.0191065	1.71882	0.626456	increased	14254	Flt1
0	0	1	1	0	0	0	0	0	1	0	/	/	/	/	0.00472821	2.3253	0.72414	increased	0.0193512	1.71329	0.644499	increased	15507	Hspb1
0	0	1	1	0	0	0	0	0	1	0	/	/	/	/	0.0134953	1.86982	0.670997	increased	0.0195466	1.70893	0.65795	increased	225908	Myrf
0	0	1	1	0	0	0	0	0	1	0	/	/	/	/	1.28365e-05	4.89155	0.752725	increased	0.019979	1.69943	0.484724	increased	225341	Lims2
0	0	1	1	0	0	0	0	0	1	0	/	/	/	/	0.00884785	2.05316	0.653696	increased	0.0205192	1.68784	0.610861	increased	20498	Slc12a4
0	0	1	1	0	0	0	0	0	1	0	/	/	/	/	0.00410325	2.38687	1.42159	increased	0.0215101	1.66736	1.23182	increased	21846	Tie1
0	0	1	1	0	0	0	0	0	1	0	/	/	/	/	0.0335695	1.47406	0.448137	increased	0.0222413	1.65284	0.483072	increased	56338	Txnip
0	0	1	1	0	0	0	0	0	1	0	/	/	/	/	0.00147328	2.83171	0.597133	increased	0.0226914	1.64414	0.478066	increased	233979	Tpcn2
0	0	1	1	0	0	0	0	0	1	0	/	/	/	/	0.000238103	3.62323	0.70171	increased	0.0230997	1.63639	0.506525	increased	12822	Col18a1
0	0	1	1	0	0	0	0	0	1	0	/	/	/	/	0.0299518	1.52358	0.525922	increased	0.0230997	1.63639	0.552991	increased	227737	Niban2
0	0	1	1	0	0	0	0	0	1	0	/	/	/	/	0.00032792	3.48423	0.527741	increased	0.0234819	1.62927	0.384747	increased	70423	Tspan15
0	0	1	1	0	0	0	0	0	1	0	/	/	/	/	0.00646304	2.18956	0.489531	increased	0.0250506	1.60118	0.431052	increased	268752	Wdfy2
0	0	1	1	0	0	0	0	0	1	0	/	/	/	/	0.0101544	1.99334	0.407231	increased	0.0250506	1.60118	0.375654	increased	110821	Pcca
0	0	1	1	0	0	0	0	0	1	0	/	/	/	/	0.02387	1.62215	0.574897	increased	0.0250506	1.60118	0.583312	increased	56857	Slc37a2
0	0	1	1	0	0	0	0	0	1	0	/	/	/	/	0.00557703	2.2536	0.698003	increased	0.0252043	1.59853	0.608088	increased	17153	Mal
0	0	1	1	0	0	0	0	0	1	0	/	/	/	/	0.000185575	3.73148	1.034	increased	0.0255827	1.59205	0.723963	increased	118453	Mmp28
0	0	1	1	0	0	0	0	0	1	0	/	/	/	/	0.000148237	3.82904	1.2607	increased	0.0256623	1.5907	0.87297	increased	16008	Igfbp2
0	0	1	1	0	0	0	0	0	1	0	/	/	/	/	0.0188227	1.72532	0.803337	increased	0.0259545	1.58579	0.788141	increased	232345	A2m
0	0	1	1	0	0	0	0	0	1	0	/	/	/	/	0.0456475	1.34058	0.589963	increased	0.0269623	1.56924	0.646943	increased	73167	Arhgap8
0	0	1	1	0	0	0	0	0	1	0	/	/	/	/	0.000252381	3.59794	0.810416	increased	0.0278218	1.55562	0.569902	increased	224792	Adgrf5
0	0	1	1	0	0	0	0	0	1	0	/	/	/	/	0.0379438	1.42086	0.310721	increased	0.0284199	1.54638	0.328734	increased	72341	Elp6
0	0	1	1	0	0	0	0	0	1	0	/	/	/	/	0.0154413	1.81132	0.388856	increased	0.0290365	1.53706	0.364831	increased	20148	Dhrs3
0	0	1	1	0	0	0	0	0	1	0	/	/	/	/	0.026723	1.57311	0.271151	increased	0.0290365	1.53706	0.273094	increased	99152	Anapc2
0	0	1	1	0	0	0	0	0	1	0	/	/	/	/	0.0200559	1.69776	0.370274	increased	0.0297473	1.52655	0.359187	increased	21645	Tcte1
0	0	1	1	0	0	0	0	0	1	0	/	/	/	/	0.000544604	3.26392	0.492291	increased	0.0297743	1.52616	0.357361	increased	83397	Akap12
0	0	1	1	0	0	0	0	0	1	0	/	/	/	/	1.94911e-05	4.71016	1.20016	increased	0.0298885	1.5245	0.74545	increased	14012	Mpzl2
0	0	1	1	0	0	0	0	0	1	0	/	/	/	/	0.0256691	1.59059	0.544376	increased	0.0326642	1.48593	0.535488	increased	228788	Ccm2l
0	0	1	1	0	0	0	0	0	1	0	/	/	/	/	0.0346223	1.46064	1.25832	increased	0.0328888	1.48295	1.28235	increased	100689	Spon2
0	0	1	1	0	0	0	0	0	1	0	/	/	/	/	0.0135869	1.86688	0.592398	increased	0.0335241	1.47464	0.53795	increased	15205	Hes1
0	0	1	1	0	0	0	0	0	1	0	/	/	/	/	1.94911e-05	4.71016	1.14135	increased	0.0337869	1.47125	0.697998	increased	68655	Fndc1
0	0	1	1	0	0	0	0	0	1	0	/	/	/	/	0.000156815	3.80461	1.13275	increased	0.0349301	1.4568	0.755368	increased	56264	Cpxm1
0	0	1	1	0	0	0	0	0	1	0	/	/	/	/	0.0201795	1.69509	0.541978	increased	0.0349301	1.4568	0.51376	increased	218442	Serinc5
0	0	1	1	0	0	0	0	0	1	0	/	/	/	/	0.02387	1.62215	1.21221	increased	0.0349301	1.4568	1.16426	increased	234395	Ushbp1
0	0	1	1	0	0	0	0	0	1	0	/	/	/	/	0.00016247	3.78923	1.79931	increased	0.0350792	1.45495	1.2008	increased	14234	Foxc2
0	0	1	1	0	0	0	0	0	1	0	/	/	/	/	0.00698516	2.15582	0.665519	increased	0.0354405	1.4505	0.564035	increased	110095	Pygl
0	0	1	1	0	0	0	0	0	1	0	/	/	/	/	0.0306032	1.51423	0.924716	increased	0.0361795	1.44154	0.903098	increased	235533	Gk5
0	0	1	1	0	0	0	0	0	1	0	/	/	/	/	0.0139657	1.85494	0.214581	increased	0.0371869	1.42961	0.193236	increased	11776	Ap3d1
0	0	1	1	0	0	0	0	0	1	0	/	/	/	/	0.00617114	2.20963	0.333859	increased	0.0382335	1.41756	0.27597	increased	75273	Pelp1
0	0	1	1	0	0	0	0	0	1	0	/	/	/	/	0.0282911	1.54835	0.5302	increased	0.0382877	1.41694	0.515477	increased	18186	Nrp1
0	0	1	1	0	0	0	0	0	1	0	/	/	/	/	0.0323529	1.49009	0.231245	increased	0.0383652	1.41606	0.229584	increased	27388	Ptdss2
0	0	1	1	0	0	0	0	0	1	0	/	/	/	/	0.0247559	1.60632	1.6386	increased	0.038652	1.41283	1.56321	increased	232431	Gprc5a
0	0	1	1	0	0	0	0	0	1	0	/	/	/	/	0.0204396	1.68953	0.424212	increased	0.0397325	1.40085	0.394137	increased	16881	Lig1
0	0	1	1	0	0	0	0	0	1	0	/	/	/	/	0.0243181	1.61407	0.384513	increased	0.0398449	1.39963	0.364315	increased	230837	Asap3
0	0	1	1	0	0	0	0	0	1	0	/	/	/	/	0.00646304	2.18956	0.201513	increased	0.040223	1.39553	0.165965	increased	213027	Evi5l
0	0	1	1	0	0	0	0	0	1	0	/	/	/	/	0.011453	1.94108	0.456129	increased	0.0405809	1.39168	0.39587	increased	212974	Pgghg
0	0	1	1	0	0	0	0	0	1	0	/	/	/	/	0.0139495	1.85544	0.261621	increased	0.0407253	1.39014	0.231364	increased	80280	Cdk5rap3
0	0	1	1	0	0	0	0	0	1	0	/	/	/	/	0.000532703	3.27351	0.352624	increased	0.0408681	1.38862	0.241989	increased	217449	Trappc12
0	0	1	1	0	0	0	0	0	1	0	/	/	/	/	0.0366288	1.43618	0.264081	increased	0.042324	1.37341	0.261319	increased	105246	Brd9
0	0	1	1	0	0	0	0	0	1	0	/	/	/	/	0.0300098	1.52274	0.851286	increased	0.0426695	1.36988	0.817863	increased	227545	Proser2
0	0	1	1	0	0	0	0	0	1	0	/	/	/	/	0.0388616	1.41048	0.969139	increased	0.0435692	1.36082	0.963593	increased	98932	Myl9
0	0	1	1	0	0	0	0	0	1	0	/	/	/	/	0.0441049	1.35551	0.291622	increased	0.0454192	1.34276	0.294437	increased	22321	Vars
0	0	1	1	0	0	0	0	0	1	0	/	/	/	/	0.00451574	2.34527	0.341098	increased	0.0454721	1.34226	0.267446	increased	18213	Ntrk3
0	0	1	1	0	0	0	0	0	1	0	/	/	/	/	0.000281596	3.55037	0.890354	increased	0.045877	1.3384	0.583841	increased	23928	Lamc3
0	0	1	1	0	0	0	0	0	1	0	/	/	/	/	0.0481263	1.31762	0.617408	increased	0.0467434	1.33028	0.628368	increased	27055	Fkbp9
0	0	1	1	0	0	0	0	0	1	0	/	/	/	/	0.00145533	2.83704	0.867139	increased	0.047091	1.32706	0.624134	increased	235505	Cd109
0	0	1	1	0	0	0	0	0	1	0	/	/	/	/	3.44132e-05	4.46327	1.61685	increased	0.0484268	1.31491	0.953441	increased	50908	C1s1
0	0	1	1	0	0	0	0	0	1	0	/	/	/	/	0.000112135	3.95026	0.945448	increased	0.0484268	1.31491	0.588311	increased	67512	Agpat2
0	0	1	1	0	0	0	0	0	1	0	/	/	/	/	0.0256691	1.59059	1.02643	increased	0.0484268	1.31491	0.948792	increased	76457	Ccdc134
0	0	1	1	0	0	0	0	0	1	0	/	/	/	/	6.30727e-09	8.20016	-0.558797	decreased	1.1229e-14	13.9497	-0.746983	decreased	64945	Cldn12
0	0	1	1	0	0	0	0	0	1	0	/	/	/	/	2.28126e-05	4.64182	-0.835945	decreased	2.01302e-07	6.69615	-1.04163	decreased	67917	Zcchc3
0	0	1	1	0	0	0	0	0	1	0	/	/	/	/	0.000361207	3.44224	-0.514058	decreased	1.63201e-06	5.78728	-0.683531	decreased	12611	Cebpg
0	0	1	1	0	0	0	0	0	1	0	/	/	/	/	2.17618e-07	6.66231	-0.432943	decreased	1.73995e-06	5.75946	-0.429107	decreased	50926	Hnrnpdl
0	0	1	1	0	0	0	0	0	1	0	/	/	/	/	0.000132399	3.87811	-0.437574	decreased	1.86893e-06	5.72841	-0.548002	decreased	12747	Clk1
0	0	1	1	0	0	0	0	0	1	0	/	/	/	/	0.0143192	1.84408	-0.432198	decreased	1.48892e-05	4.82713	-0.699879	decreased	100494	Zfand2a
0	0	1	1	0	0	0	0	0	1	0	/	/	/	/	0.000110168	3.95794	-0.398061	decreased	1.5717e-05	4.80363	-0.456614	decreased	20383	Srsf3
0	0	1	1	0	0	0	0	0	1	0	/	/	/	/	1.02428e-07	6.98958	-0.705805	decreased	1.63862e-05	4.78552	-0.625098	decreased	233545	Emsy
0	0	1	1	0	0	0	0	0	1	0	/	/	/	/	0.000532703	3.27351	-0.474604	decreased	2.75056e-05	4.56058	-0.575536	decreased	72351	Ptar1
0	0	1	1	0	0	0	0	0	1	0	/	/	/	/	0.000735248	3.13357	-0.333293	decreased	2.7898e-05	4.55443	-0.41186	decreased	55989	Nop58
0	0	1	1	0	0	0	0	0	1	0	/	/	/	/	0.0128285	1.89183	-0.376027	decreased	5.21673e-05	4.2826	-0.564891	decreased	104836	Cbll1
0	0	1	1	0	0	0	0	0	1	0	/	/	/	/	1.2941e-05	4.88803	-0.695754	decreased	5.54887e-05	4.2558	-0.682759	decreased	320299	Iqcb1
0	0	1	1	0	0	0	0	0	1	0	/	/	/	/	0.00618768	2.20847	-0.52464	decreased	6.01267e-05	4.22093	-0.727361	decreased	70925	Cdkn2aip
0	0	1	1	0	0	0	0	0	1	0	/	/	/	/	0.0307576	1.51205	-0.391752	decreased	6.10791e-05	4.21411	-0.647735	decreased	68559	Pdrg1
0	0	1	1	0	0	0	0	0	1	0	/	/	/	/	0.00141687	2.84867	-0.258988	decreased	6.10791e-05	4.21411	-0.320836	decreased	14702	Gng2
0	0	1	1	0	0	0	0	0	1	0	/	/	/	/	0.00131616	2.88069	-0.618995	decreased	6.18898e-05	4.20838	-0.763292	decreased	99730	Taf13
0	0	1	1	0	0	0	0	0	1	0	/	/	/	/	0.00031032	3.50819	-0.716376	decreased	6.70643e-05	4.17351	-0.807622	decreased	101685	Spty2d1
0	0	1	1	0	0	0	0	0	1	0	/	/	/	/	0.000685733	3.16385	-0.29813	decreased	7.6959e-05	4.11374	-0.347909	decreased	110809	Srsf1
0	0	1	1	0	0	0	0	0	1	0	/	/	/	/	1.83583e-05	4.73617	-0.574156	decreased	8.33888e-05	4.07889	-0.56055	decreased	51886	Fubp1
0	0	1	1	0	0	0	0	0	1	0	/	/	/	/	0.00142358	2.84662	-1.23364	decreased	8.93411e-05	4.04895	-1.50549	decreased	13371	Dio2
0	0	1	1	0	0	0	0	0	1	0	/	/	/	/	0.0188473	1.72475	-1.12182	decreased	9.86667e-05	4.00583	-1.72426	decreased	28253	Slco1b2
0	0	1	1	0	0	0	0	0	1	0	/	/	/	/	0.000198644	3.70192	-0.433185	decreased	9.86667e-05	4.00583	-0.467323	decreased	212772	Arl14ep
0	0	1	1	0	0	0	0	0	1	0	/	/	/	/	0.0128285	1.89183	-0.331844	decreased	0.000115134	3.9388	-0.4768	decreased	319817	Rc3h2
0	0	1	1	0	0	0	0	0	1	0	/	/	/	/	0.00231381	2.63567	-0.436749	decreased	0.000122273	3.91267	-0.539349	decreased	353187	Nr1d2
0	0	1	1	0	0	0	0	0	1	0	/	/	/	/	0.00511189	2.29142	-0.529012	decreased	0.000202483	3.69361	-0.680739	decreased	17714	Grpel2
0	0	1	1	0	0	0	0	0	1	0	/	/	/	/	0.00302091	2.51986	-0.410617	decreased	0.000239169	3.62129	-0.499299	decreased	68420	Ankrd13a
0	0	1	1	0	0	0	0	0	1	0	/	/	/	/	0.000547342	3.26174	-0.421708	decreased	0.000264569	3.57746	-0.45511	decreased	236576	Spry3
0	0	1	1	0	0	0	0	0	1	0	/	/	/	/	0.00367086	2.43523	-0.321525	decreased	0.000355164	3.44957	-0.388824	decreased	15247	Mfsd14a
0	0	1	1	0	0	0	0	0	1	0	/	/	/	/	0.00390417	2.40847	-0.525721	decreased	0.000383757	3.41594	-0.636514	decreased	15357	Hmgcr
0	0	1	1	0	0	0	0	0	1	0	/	/	/	/	0.00016247	3.78923	-0.310272	decreased	0.000579351	3.23706	-0.301091	decreased	67163	Ccdc47
0	0	1	1	0	0	0	0	0	1	0	/	/	/	/	0.00190137	2.72093	-0.281749	decreased	0.000603648	3.21922	-0.314963	decreased	23881	G3bp2
0	0	1	1	0	0	0	0	0	1	0	/	/	/	/	0.028133	1.55078	-0.302987	decreased	0.000604533	3.21858	-0.435589	decreased	60599	Trp53inp1
0	0	1	1	0	0	0	0	0	1	0	/	/	/	/	0.0185627	1.73136	-0.428635	decreased	0.000604533	3.21858	-0.585502	decreased	73945	Otud4
0	0	1	1	0	0	0	0	0	1	0	/	/	/	/	0.0113979	1.94318	-0.304174	decreased	0.000604533	3.21858	-0.392928	decreased	68592	Syf2
0	0	1	1	0	0	0	0	0	1	0	/	/	/	/	4.42352e-05	4.35423	-0.440258	decreased	0.000913032	3.03951	-0.391767	decreased	76500	Ip6k2
0	0	1	1	0	0	0	0	0	1	0	/	/	/	/	0.000718996	3.14327	-1.04734	decreased	0.000961807	3.01691	-1.0782	decreased	319475	Zfp672
0	0	1	1	0	0	0	0	0	1	0	/	/	/	/	0.0027493	2.56078	-0.808227	decreased	0.00104333	2.98158	-0.895762	decreased	12952	Cry1
0	0	1	1	0	0	0	0	0	1	0	/	/	/	/	0.00257986	2.5884	-1.23625	decreased	0.00123239	2.90925	-1.35374	decreased	382035	Pabpn1l
0	0	1	1	0	0	0	0	0	1	0	/	/	/	/	0.00131701	2.88041	-0.664859	decreased	0.00123472	2.90843	-0.692604	decreased	98985	Clp1
0	0	1	1	0	0	0	0	0	1	0	/	/	/	/	0.0471196	1.3268	-0.30825	decreased	0.00134599	2.87096	-0.452595	decreased	100504663	Atg14
0	0	1	1	0	0	0	0	0	1	0	/	/	/	/	0.00328109	2.48398	-0.401546	decreased	0.0016628	2.77916	-0.435866	decreased	78100	Msantd4
0	0	1	1	0	0	0	0	0	1	0	/	/	/	/	9.6717e-06	5.0145	-0.659117	decreased	0.00176343	2.75364	-0.522757	decreased	71704	Arhgef3
0	0	1	1	0	0	0	0	0	1	0	/	/	/	/	0.00150965	2.82112	-0.343475	decreased	0.00176343	2.75364	-0.35269	decreased	18949	Pnn
0	0	1	1	0	0	0	0	0	1	0	/	/	/	/	0.0431532	1.36499	-0.194236	decreased	0.00195606	2.70862	-0.274144	decreased	19166	Psma2
0	0	1	1	0	0	0	0	0	1	0	/	/	/	/	0.00410325	2.38687	-0.436051	decreased	0.00196621	2.70637	-0.476191	decreased	208606	Rsrc2
0	0	1	1	0	0	0	0	0	1	0	/	/	/	/	0.00163842	2.78558	-0.452484	decreased	0.00202038	2.69457	-0.460514	decreased	330401	Tmcc1
0	0	1	1	0	0	0	0	0	1	0	/	/	/	/	0.0222591	1.65249	-0.342248	decreased	0.00239116	2.62139	-0.435523	decreased	67429	Nudcd1
0	0	1	1	0	0	0	0	0	1	0	/	/	/	/	0.0432207	1.36431	-0.368739	decreased	0.00248312	2.605	-0.512087	decreased	244879	Npat
0	0	1	1	0	0	0	0	0	1	0	/	/	/	/	0.0240378	1.6191	-0.31961	decreased	0.00253141	2.59664	-0.408961	decreased	14105	Srsf10
0	0	1	1	0	0	0	0	0	1	0	/	/	/	/	0.000735248	3.13357	-0.840829	decreased	0.00256256	2.59133	-0.798906	decreased	319719	Simc1
0	0	1	1	0	0	0	0	0	1	0	/	/	/	/	0.00614857	2.21123	-0.935592	decreased	0.00272123	2.56523	-1.02755	decreased	22402	Ccn4
0	0	1	1	0	0	0	0	0	1	0	/	/	/	/	0.0103635	1.98449	-0.703142	decreased	0.00288711	2.53954	-0.808876	decreased	237504	Rassf9
0	0	1	1	0	0	0	0	0	1	0	/	/	/	/	0.00932111	2.03053	-0.372791	decreased	0.00312245	2.5055	-0.421702	decreased	16647	Kpna2
0	0	1	1	0	0	0	0	0	1	0	/	/	/	/	0.0158047	1.80121	-0.25269	decreased	0.00324686	2.48854	-0.301491	decreased	57376	Smarce1
0	0	1	1	0	0	0	0	0	1	0	/	/	/	/	0.00337979	2.47111	-0.448141	decreased	0.00336074	2.47357	-0.462389	decreased	50772	Mapk6
0	0	1	1	0	0	0	0	0	1	0	/	/	/	/	0.00315938	2.5004	-0.711227	decreased	0.00336923	2.47247	-0.729656	decreased	230162	Zfp189
0	0	1	1	0	0	0	0	0	1	0	/	/	/	/	0.020034	1.69823	-0.510579	decreased	0.00345946	2.46099	-0.623359	decreased	72672	Zfp518a
0	0	1	1	0	0	0	0	0	1	0	/	/	/	/	0.00067836	3.16854	-0.761308	decreased	0.00373596	2.4276	-0.696101	decreased	620246	Gpr52
0	0	1	1	0	0	0	0	0	1	0	/	/	/	/	0.017255	1.76309	-0.430812	decreased	0.00379871	2.42036	-0.512735	decreased	213993	Ccdc186
0	0	1	1	0	0	0	0	0	1	0	/	/	/	/	8.77305e-05	4.05685	-0.362769	decreased	0.0039418	2.4043	-0.297828	decreased	241520	Fam171b
0	0	1	1	0	0	0	0	0	1	0	/	/	/	/	0.0137403	1.862	-0.311536	decreased	0.00455344	2.34166	-0.35476	decreased	52202	Rbm34
0	0	1	1	0	0	0	0	0	1	0	/	/	/	/	0.00495652	2.30482	-0.574183	decreased	0.00463981	2.3335	-0.594833	decreased	215814	Ccdc28a
0	0	1	1	0	0	0	0	0	1	0	/	/	/	/	0.00472038	2.32602	-0.405428	decreased	0.00463981	2.3335	-0.416465	decreased	114565	Zbtb21
0	0	1	1	0	0	0	0	0	1	0	/	/	/	/	0.000773875	3.11133	-1.0122	decreased	0.00527908	2.27744	-0.902593	decreased	108797	Mex3b
0	0	1	1	0	0	0	0	0	1	0	/	/	/	/	9.3219e-05	4.0305	-0.496317	decreased	0.00532204	2.27392	-0.397804	decreased	211255	Kbtbd7
0	0	1	1	0	0	0	0	0	1	0	/	/	/	/	0.000257637	3.58899	-0.504851	decreased	0.00560441	2.25147	-0.424333	decreased	71865	Fbxo30
0	0	1	1	0	0	0	0	0	1	0	/	/	/	/	0.000183733	3.73581	-0.513571	decreased	0.00565709	2.24741	-0.423931	decreased	13205	Ddx3x
0	0	1	1	0	0	0	0	0	1	0	/	/	/	/	0.00444457	2.35217	-0.413595	decreased	0.00566903	2.24649	-0.416201	decreased	76820	Cyria
0	0	1	1	0	0	0	0	0	1	0	/	/	/	/	1.47281e-05	4.83185	-0.645459	decreased	0.00601327	2.22089	-0.471607	decreased	107817	Jmjd6
0	0	1	1	0	0	0	0	0	1	0	/	/	/	/	0.0465933	1.33168	-0.557935	decreased	0.00606487	2.21718	-0.724713	decreased	67920	Mak16
0	0	1	1	0	0	0	0	0	1	0	/	/	/	/	0.00470709	2.32725	-0.5255	decreased	0.00730167	2.13658	-0.521377	decreased	21428	Mlx
0	0	1	1	0	0	0	0	0	1	0	/	/	/	/	0.0472972	1.32516	-0.405985	decreased	0.00737912	2.132	-0.519978	decreased	67630	Samd8
0	0	1	1	0	0	0	0	0	1	0	/	/	/	/	0.0252334	1.59802	-0.356282	decreased	0.00745103	2.12778	-0.417487	decreased	218100	Zfp322a
0	0	1	1	0	0	0	0	0	1	0	/	/	/	/	0.00472821	2.3253	-0.484372	decreased	0.00810487	2.09125	-0.476544	decreased	18176	Nras
0	0	1	1	0	0	0	0	0	1	0	/	/	/	/	0.0475663	1.3227	-0.603639	decreased	0.00859635	2.06569	-0.765076	decreased	67728	Dph2
0	0	1	1	0	0	0	0	0	1	0	/	/	/	/	0.0247559	1.60632	-0.471665	decreased	0.00862347	2.06432	-0.544565	decreased	245595	Zfp711
0	0	1	1	0	0	0	0	0	1	0	/	/	/	/	0.038082	1.41928	-0.510336	decreased	0.00864428	2.06327	-0.626332	decreased	243574	Kbtbd8
0	0	1	1	0	0	0	0	0	1	0	/	/	/	/	0.00142174	2.84718	-0.270904	decreased	0.0095227	2.02124	-0.239573	decreased	56397	Morf4l2
0	0	1	1	0	0	0	0	0	1	0	/	/	/	/	0.00646304	2.18956	-0.209824	decreased	0.0095227	2.02124	-0.207917	decreased	13207	Ddx5
0	0	1	1	0	0	0	0	0	1	0	/	/	/	/	1.98552e-06	5.70213	-0.792739	decreased	0.0102451	1.98948	-0.510877	decreased	218613	Mier3
0	0	1	1	0	0	0	0	0	1	0	/	/	/	/	0.0181621	1.74083	-0.404511	decreased	0.0103059	1.98691	-0.44177	decreased	14680	Gnal
0	0	1	1	0	0	0	0	0	1	0	/	/	/	/	0.020034	1.69823	-0.425316	decreased	0.0104978	1.9789	-0.466763	decreased	109263	Rlf
0	0	1	1	0	0	0	0	0	1	0	/	/	/	/	0.0246853	1.60756	-0.24851	decreased	0.010952	1.96051	-0.279735	decreased	59046	Arpp19
0	0	1	1	0	0	0	0	0	1	0	/	/	/	/	0.000233702	3.63134	-0.797171	decreased	0.0110074	1.95831	-0.622333	decreased	69906	Slc25a32
0	0	1	1	0	0	0	0	0	1	0	/	/	/	/	0.0252053	1.59851	-0.308099	decreased	0.0125294	1.90207	-0.342974	decreased	240614	Ranbp6
0	0	1	1	0	0	0	0	0	1	0	/	/	/	/	0.000281596	3.55037	-0.871987	decreased	0.0126706	1.8972	-0.676789	decreased	19769	Rit1
0	0	1	1	0	0	0	0	0	1	0	/	/	/	/	0.0143192	1.84408	-0.509315	decreased	0.0126706	1.8972	-0.529784	decreased	72397	Rbm12b1
0	0	1	1	0	0	0	0	0	1	0	/	/	/	/	0.0155362	1.80866	-0.322407	decreased	0.013083	1.88329	-0.336947	decreased	66409	Rsl1d1
0	0	1	1	0	0	0	0	0	1	0	/	/	/	/	0.0160122	1.79555	-0.540312	decreased	0.0132439	1.87799	-0.567463	decreased	104479	Ccdc117
0	0	1	1	0	0	0	0	0	1	0	/	/	/	/	0.0135507	1.86804	-0.668	decreased	0.0132567	1.87757	-0.684325	decreased	269623	Rbm48
0	0	1	1	0	0	0	0	0	1	0	/	/	/	/	0.0158047	1.80121	-0.382697	decreased	0.0138361	1.85899	-0.398649	decreased	66585	Snrnp40
0	0	1	1	0	0	0	0	0	1	0	/	/	/	/	0.0131826	1.88	-0.459913	decreased	0.0142873	1.84505	-0.465509	decreased	70998	Phf6
0	0	1	1	0	0	0	0	0	1	0	/	/	/	/	0.00613535	2.21216	-0.255406	decreased	0.0150836	1.82149	-0.238605	decreased	15259	Hipk3
0	0	1	1	0	0	0	0	0	1	0	/	/	/	/	0.0169439	1.77099	-0.371825	decreased	0.015242	1.81696	-0.386375	decreased	56692	Lamtor3
0	0	1	1	0	0	0	0	0	1	0	/	/	/	/	0.0378411	1.42204	-0.249544	decreased	0.0163513	1.78645	-0.284256	decreased	16649	Kpna4
0	0	1	1	0	0	0	0	0	1	0	/	/	/	/	0.0180185	1.74428	-0.984722	decreased	0.0163513	1.78645	-1.02175	decreased	13656	Egr4
0	0	1	1	0	0	0	0	0	1	0	/	/	/	/	0.00798388	2.09779	-0.305697	decreased	0.0163673	1.78602	-0.291422	decreased	17470	Cd200
0	0	1	1	0	0	0	0	0	1	0	/	/	/	/	0.0135656	1.86756	-0.285129	decreased	0.0169196	1.77161	-0.284657	decreased	230737	Gnl2
0	0	1	1	0	0	0	0	0	1	0	/	/	/	/	9.35934e-05	4.02875	-0.588939	decreased	0.0174194	1.75897	-0.420343	decreased	329506	Ctdspl2
0	0	1	1	0	0	0	0	0	1	0	/	/	/	/	0.0388616	1.41048	-0.253615	decreased	0.0181648	1.74077	-0.286619	decreased	70579	Zc3h11a
0	0	1	1	0	0	0	0	0	1	0	/	/	/	/	0.0299518	1.52358	-0.251206	decreased	0.0186505	1.72931	-0.272715	decreased	245386	Tmem255a
[truncated: 1,037 more rows]

## Sheet: DEGs p<0.05 ETvsIBA_765_6-4
ETvsIBA_765_6-4		#	%	ratio
differentially expressed genes (padj < 0.05)		765	100	10
[truncated: 769 more rows]

## Sheet:  DEGs p<0.05 ETvsLT_82_2-8
ETvsLT_82_2-8		#	%	ratio
[truncated: 87 more rows]

## Sheet: DEGs p<0.05 LTvsIBA_924_6-4
LTvsIBA_924_6-4		#	%	ratio
[truncated: 929 more rows]
