# Supplementary material for: Comparative transcriptomics of the garden dormouse hypothalamus during hibernation
Source: FEBS Open Bio. 2023 Dec 18;14(2):241–57. doi: 10.1002/2211-5463.13731 (PMC10839406; doi:10.1002/2211-5463.13731)
Supplement: Supplementary file 5 — File S2. Pathways. [file FEB4-14-241-s006.xlsx]

## Sheet: ReadMe
Supplementary File 2
Abbreviations
DEGs: differentially expressed genes
ET: early torpor
IBA: interbout arousal
log2(FC): logarithm of fold change to the base 2
LT: late torpor
padj: adjusted p-value
Term	Threshold	Color code
present genes	any padj	white
DEGs	padj < 0.05	red padj-value
genes with increased expression	log2(FC) > 1	green log2(FC)-value
genes with decreased expression	log2(FC) < 1	yellow log2(FC)-value
Notes
present genes include differentially expressed genes
analysis is based on GeneID, which includes all isoforms, precursors, and preproproteins
Material & Methods. To identify overrepresented reactome pathways (Reactome version 77, released 2021-10-01), GO overrepresentation analyses (PANTHER Overrepresentation Test, released 2022-10-13) were performed at http://pantherdb.org/tools/compareToRefList.jsp with Fisher’s Exact as test type and False Discovery Rate (FDR) correction (The Gene Ontology Consortium et al. 2000, 2021; Mi et al. 201…

## Sheet: 14862presentgenes
Zzz3
Zzef1
Zyx
Zyg11b
Zyg11a
Zxdc
Zxdb
Zwint
Zwilch
Zw10
Zup1
Zswim9
Zswim8
Zswim7
Zswim6
Zswim5
Zswim4
Zswim3
Zswim2
Zscan30
Zscan29
Zscan26
Zscan25
Zscan22
Zscan21
Zscan20
Zscan2
Zscan18
Zscan12
Zrsr2
Zranb3
Zranb2
Zranb1
Zpr1
Zpbp
Zp3r
Zp2
Znrf3
Znrf2
Znrf1
Znrd2
Znhit6
Znhit3
Znhit1
Zng1
Znfx1
Zmynd8
Zmynd19
Zmynd12
Zmynd11
Zmynd10
Zmym6
Zmym5
Zmym4
Zmym3
Zmym2
Zmym1
Zmpste24
Zmiz2
Zmiz1
Zmat5
Zmat4
Zmat3
Zmat2
Zmat1
Zkscan8
Zkscan6
Zkscan5
Zkscan4
Zkscan3
Zkscan2
Zkscan17
Zkscan16
Zkscan1
Zim1
Zik1
Zic5
Zic4
Zic3
Zic2
Zic1
Zhx2
Zhx1
Zgrf1
Zgpat
Zg16
Zfyve9
Zfyve28
Zfyve27
Zfyve26
Zfyve21
Zfyve19
Zfyve16
Zfyve1
Zfy1
Zfx
Zftraf1
Zfta
Zfr2
Zfr
Zfpm2
Zfpm1
Zfpl1
Zfp988
Zfp987
Zfp976
Zfp971
Zfp970
Zfp965
Zfp964
Zfp963
Zfp959
Zfp956
Zfp952
Zfp951
Zfp950
Zfp940
Zfp94
Zfp937
Zfp933
Zfp930
Zfp92
Zfp91
Zfp90
Zfp9
Zfp882
Zfp879
Zfp873
Zfp872
Zfp871
Zfp870
Zfp869
Zfp867
Zfp866
Zfp865
Zfp853
Zfp846
Zfp84
Zfp839
Zfp831
Zfp830
Zfp827
Zfp821
Zfp82
Zfp819
Zfp810
Zfp81
Zfp804b
Zfp804a
Zfp800
Zfp799
Zfp791
Zfp790
Zfp788
Zfp787
Zfp786
Zfp784
Zfp781
Zfp78
Zfp777
Zfp775
Zfp771
Zfp768
Zfp763
Zfp746
Zfp740
Zfp74
Zfp735
Zfp72
Zfp719
Zfp712
Zfp711
Zfp710
Zfp709
Zfp707
Zfp706
Zfp704
Zfp703
Zfp7
Zfp697
Zfp692
Zfp691
Zfp69
Zfp689
Zfp688
Zfp687
Zfp68
Zfp672
Zfp668
Zfp667
Zfp664
Zfp663
Zfp661
Zfp660
Zfp658
Zfp655
Zfp654
Zfp653
Zfp652
Zfp651
Zfp647
Zfp646
Zfp644
Zfp641
Zfp640
Zfp64
Zfp639
Zfp638
Zfp637
Zfp629
Zfp628
Zfp623
Zfp622
Zfp62
Zfp618
Zfp617
Zfp612
Zfp609
Zfp608
Zfp607a
Zfp606
Zfp605
Zfp598
Zfp597
Zfp593
Zfp592
Zfp583
Zfp580
Zfp58
Zfp579
Zfp575
Zfp574
Zfp57
Zfp568
Zfp566
Zfp563
Zfp560
Zfp553
Zfp551
Zfp541
Zfp54
Zfp536
Zfp532
Zfp526
Zfp524
Zfp523
Zfp521
Zfp52
Zfp518b
Zfp518a
Zfp516
Zfp513
Zfp512b
Zfp512
Zfp511
Zfp507
Zfp503
Zfp488
Zfp474
Zfp473
Zfp472
Zfp469
Zfp467
Zfp462
Zfp46
Zfp454
Zfp451
Zfp449
Zfp446
Zfp445
Zfp438
Zfp433
Zfp428
Zfp426
Zfp423
Zfp422
Zfp420
Zfp418
Zfp410
Zfp41
Zfp408
Zfp407
Zfp398
Zfp397
Zfp395
Zfp39
Zfp386
Zfp385c
Zfp385b
Zfp385a
Zfp384
Zfp383
Zfp382
Zfp37
Zfp36l2
Zfp36l1
Zfp369
Zfp367
Zfp366
Zfp365
Zfp362
Zfp36
Zfp358
Zfp354c
Zfp354b
Zfp354a
Zfp35
Zfp346
Zfp341
Zfp335
Zfp334
Zfp330
Zfp329
Zfp326
Zfp324
Zfp322a
Zfp319
Zfp318
Zfp317
Zfp316
Zfp300
Zfp30
Zfp3
Zfp296
Zfp292
Zfp287
Zfp286
Zfp282
Zfp281
Zfp280d
Zfp280c
Zfp280b
Zfp277
Zfp276
Zfp275
Zfp273
Zfp27
Zfp268
Zfp267
Zfp266
Zfp263
Zfp260
Zfp26
Zfp251
Zfp248
Zfp24
Zfp239
Zfp236
Zfp235
Zfp229
Zfp219
Zfp217
Zfp213
Zfp212
Zfp207
Zfp202
Zfp2
Zfp189
Zfp185
Zfp184
Zfp182
Zfp180
Zfp174
Zfp169
Zfp160
Zfp157
Zfp148
Zfp146
Zfp143
Zfp142
Zfp14
Zfp131
Zfp13
Zfp128
Zfp120
Zfp12
Zfp119b
Zfp113
Zfp112
Zfp110
Zfp106
Zfp105
Zfp101
Zfp1
Zfhx4
Zfhx3
Zfhx2
Zfc3h1
Zfat
Zfand6
Zfand5
Zfand4
Zfand3
Zfand2b
Zfand2a
Zfand1
Zer1
Zeb2
Zeb1
Zdhhc9
Zdhhc8
Zdhhc7
Zdhhc6
Zdhhc5
Zdhhc4
Zdhhc3
Zdhhc24
Zdhhc23
Zdhhc22
Zdhhc21
Zdhhc20
Zdhhc2
Zdhhc19
Zdhhc18
Zdhhc17
Zdhhc16
Zdhhc15
Zdhhc14
Zdhhc13
Zdhhc11
Zdhhc1
Zdbf2
Zcwpw2
Zcwpw1
Zcrb1
Zcchc9
Zcchc8
Zcchc7
Zcchc4
Zcchc3
Zcchc24
Zcchc2
Zcchc18
Zcchc17
Zcchc14
Zcchc12
Zcchc10
Zc4h2
Zc3hc1
Zc3hav1l
Zc3hav1
Zc3h8
Zc3h7b
Zc3h7a
Zc3h6
Zc3h4
Zc3h3
Zc3h18
Zc3h15
Zc3h14
Zc3h13
Zc3h12c
Zc3h12b
Zc3h12a
Zc3h11a
Zc3h10
Zc2hc1c
Zc2hc1a
Zbtb9
Zbtb8os
Zbtb8b
Zbtb8a
Zbtb7c
Zbtb7b
Zbtb7a
Zbtb6
Zbtb5
Zbtb49
Zbtb48
Zbtb46
Zbtb45
Zbtb44
Zbtb43
Zbtb41
Zbtb40
Zbtb4
Zbtb39
Zbtb38
Zbtb37
Zbtb34
Zbtb33
Zbtb3
Zbtb26
Zbtb25
Zbtb24
Zbtb22
Zbtb21
Zbtb20
Zbtb2
Zbtb18
Zbtb17
Zbtb16
Zbtb14
Zbtb12
Zbtb11
Zbtb10
Zbtb1
Zbed6
Zbed5
Zbed4
Zbed3
Zbbx
Yy1
Ywhaz
Ywhaq
Ywhah
Ywhag
Ywhae
Ywhab
Ythdf3
Ythdf2
Ythdf1
Ythdc2
Ythdc1
Yrdc
Ypel5
Ypel4
Ypel3
Ypel1
Yod1
Yme1l1
Ylpm1
Ykt6
Yju2b
Yju2
Yjefn3
Yipf7
Yipf6
Yipf5
Yipf4
Yipf3
Yipf2
Yipf1
Yif1b
Yif1a
Yes1
Yeats4
Yeats2
Ydjc
Ybx3
Ybx2
Ybx1
Ybey
Yars2
Yars
Yap1
Yaf2
Yae1d1
Xylt2
Xylt1
Xylb
Xxylt1
Xrra1
Xrn2
Xrn1
Xrcc6
Xrcc5
Xrcc4
Xrcc3
Xrcc2
Xrcc1
Xpr1
Xpot
Xpo7
Xpo6
Xpo5
Xpo4
Xpo1
Xpnpep3
Xpnpep1
Xpc
Xpa
Xntrpc
Xkrx
Xkr8
Xkr7
Xkr6
Xkr5
Xkr4
Xk
Xirp2
Xiap
Xdh
Xbp1
Xaf1
Xab2
Wwtr1
Wwp2
Wwp1
Wwox
Wwc2
Wwc1
Wtip
Wtap
Wscd2
Wscd1
Wsb2
Wsb1
Wrnip1
Wrn
Wrap73
Wrap53
Wnt9b
Wnt9a
Wnt8b
Wnt7b
Wnt7a
Wnt6
Wnt5b
Wnt5a
Wnt4
Wnt3a
Wnt3
Wnt2b
Wnt2
Wnt16
Wnt11
Wnt10b
Wnk4
Wnk3
Wnk2
Wnk1
Wls
Wiz
Wipi2
Wipi1
Wipf3
Wipf2
Wipf1
Wif1
Whrn
Whamm
Wfs1
Wfikkn2
Wfdc2
Wfdc17
Wfdc1
Wee1
Wdtc1
Wdsub1
Wdr93
Wdr91
Wdr90
Wdr89
Wdr88
Wdr86
Wdr83os
Wdr83
Wdr82
Wdr81
Wdr77
Wdr76
Wdr75
Wdr74
Wdr73
Wdr70
Wdr7
Wdr64
Wdr62
Wdr6
Wdr59
Wdr55
Wdr54
Wdr53
Wdr5
Wdr49
Wdr48
Wdr47
Wdr46
Wdr45b
Wdr45
Wdr44
Wdr43
Wdr41
Wdr4
Wdr38
Wdr37
Wdr36
Wdr35
Wdr33
Wdr31
Wdr3
Wdr27
Wdr26
Wdr25
Wdr24
Wdr20
Wdr19
Wdr18
Wdr17
Wdr13
Wdr12
Wdr11
Wdr1
Wdpcp
Wdhd1
Wdfy4
Wdfy3
Wdfy2
Wdfy1
Wdcp
Wbp4
Wbp2
Wbp1l
Wbp11
Wbp1
Wasl
Washc5
Washc4
Washc3
Washc2
Washc1
Wasf3
Wasf2
Wasf1
Was
Wars2
Wars1
Wapl
Wac
Vxn
Vwf
Vwde
Vwce
Vwc2l
Vwc2
Vwa8
Vwa7
Vwa5b2
Vwa5b1
Vwa5a
Vwa3b
Vwa3a
Vwa2
Vwa1
Vtn
Vti1b
Vti1a
Vtcn1
Vta1
Vsx2
Vstm5
Vstm4
Vstm2l
Vstm2b
Vstm2a
Vsnl1
Vsir
Vsig8
Vsig4
Vsig10
Vsig1
Vrk3
Vrk2
Vrk1
Vps9d1
Vps8
Vps72
Vps54
Vps53
Vps52
Vps51
Vps50
Vps4b
Vps4a
Vps45
Vps41
Vps39
Vps37d
Vps37c
Vps37b
Vps37a
Vps36
Vps35l
Vps35
Vps33b
Vps33a
Vps29
Vps28
Vps26c
Vps26b
Vps26a
Vps25
Vps18
Vps16
Vps13d
Vps13c
Vps13b
Vps13a
Vps11
Vpreb3
Vpreb1b
Vopp1
Vnn1
Vmp1
Vmo1
Vmn2r81
Vmn2r56
Vmn2r55
Vmn2r54
Vmn2r33
Vmn2r18
Vmn2r120
Vmn2r107
Vmn1r86
Vmn1r82
Vmn1r81
Vmn1r47
Vmn1r237
Vmac
Vma21
Vldlr
Vkorc1l1
Vkorc1
Vit
Virma
Vipr2
Vipr1
Vipas39
Vip
Vinac1
Vim
Vil1
Vhl
Vgll4
Vgll3
Vgll2
Vgf
Vezt
Vezf1
Vegfd
Vegfc
Vegfb
Vegfa
Vdr
Vdac3
Vdac2
Vdac1
Vcpkmt
Vcpip1
Vcp
Vcl
Vcan
Vcam1
Vbp1
Vax2
Vax1
Vav3
Vav2
Vav1
Vat1l
Vat1
Vasp
Vasn
Vash2
Vash1
Vars2
Vars
Vapb
Vapa
Vangl2
Vangl1
Vamp8
Vamp7
Vamp5
Vamp4
Vamp3
Vamp2
Vamp1
Vac14
Uxs1
Uvssa
Uvrag
Utrn
Utp6
Utp4
Utp3
Utp25
Utp23
Utp20
Utp18
Utp15
Utp14a
Utp11
Ust
Uspl1
Usp9x
Usp8
Usp7
Usp6nl
Usp54
Usp53
Usp51
Usp50
Usp5
Usp49
Usp48
Usp47
Usp46
Usp45
Usp44
Usp43
Usp42
Usp40
Usp4
Usp39
Usp38
Usp37
Usp36
Usp35
Usp34
Usp33
Usp32
Usp31
Usp30
Usp3
Usp28
Usp25
Usp24
Usp22
Usp21
Usp20
Usp2
Usp19
Usp18
Usp16
Usp15
Usp14
Usp13
Usp12
Usp11
Usp10
Usp1
Uso1
Ushbp1
Ush1g
Ush1c
Usf3
Usf2
Usf1
Use1
Usb1
Uros
Urod
Urm1
Uri1
Urgcp
Urb2
Urb1
Urah
Uqcrq
Uqcrh
Uqcrfs1
Uqcrc2
Uqcrc1
Uqcrb
Uqcr11
Uqcr10
Uqcc6
Uqcc5
Uqcc4
Uqcc3
Uqcc2
Uqcc1
Uprt
Upp1
Upk3bl
Upk3a
Upk2
Upk1b
Upk1a
Upf3b
Upf3a
Upf2
Upf1
Unkl
Unk
Ung
Uncx
Unc93b1
Unc80
Unc79
Unc5d
Unc5cl
Unc5c
Unc5b
Unc5a
Unc50
Unc45b
Unc45a
Unc13d
Unc13c
Unc13b
Unc13a
Unc119b
Unc119
Umps
Umodl1
Ulk4
Ulk3
Ulk2
Ulk1
Ulbp3
Ulbp1
Uimc1
Uhrf2
Uhrf1
Uhmk1
Ugt8a
Ugt3a1
Ugt1a6a
Ugt1a2
Ugt1a1
Ugp2
Uggt2
Uggt1
Ugdh
Ugcg
Ufsp2
Ufm1
Ufl1
Ufd1
Ufc1
Uevld
Ucp2
Ucn3
Ucn
Ucma
Uckl1
Uck2
Uck1
Uchl5
Uchl3
Uchl1
Ubxn8
Ubxn7
Ubxn6
Ubxn4
Ubxn2b
Ubxn2a
Ubxn11
Ubxn10
Ubxn1
Ubtf
Ubtd2
Ubtd1
Ubr7
Ubr5
Ubr4
Ubr3
Ubr2
Ubr1
Ubqln4
Ubqln2
Ubqln1
Ubp1
Ubox5
Ubn2
Ubn1
Ublcp1
Ubl7
Ubl5
Ubl4a
Ubl3
Ubiad1
Ubfd1
Ube4b
Ube4a
Ube3c
Ube3b
Ube3a
Ube2z
Ube2w
Ube2v2
Ube2v1
Ube2u
Ube2t
Ube2s
Ube2r2
Ube2ql1
Ube2q2
Ube2q1
Ube2o
Ube2n
Ube2m
Ube2l6
Ube2l3
Ube2k
Ube2j2
Ube2j1
Ube2i
Ube2h
Ube2g2
Ube2g1
Ube2f
Ube2e3
Ube2e2
Ube2e1
Ube2d3
Ube2d2a
Ube2d1
Ube2cbp
Ube2c
Ube2b
Ube2a
Ubc
Ubb
Ubash3b
Ubap2l
Ubap2
Ubap1l
Ubap1
Ubald2
Ubald1
Ubac2
Ubac1
Uba7
Uba6
Uba52
Uba5
Uba3
Uba2
Uba1
Uap1l1
Uap1
Uaca
U2surp
U2af2
U2af1l4
U2af1
Tyw5
Tyw3
Tyw1
Tysnd1
Tyrobp
Tyro3
Tyms
Tymp
Tyk2
Txnrd3
Txnrd2
Txnrd1
Txnl4b
Txnl4a
Txnl1
Txnip
Txndc9
Txndc5
Txndc17
Txndc16
Txndc15
Txndc12
Txndc11
Txn2
Txn1
Txlng
Txlna
Twsg1
Twnk
Twist1
Twf2
Twf1
Tvp23b
Tvp23a
Tut7
Tut4
Tut1
Tusc3
Tusc2
Tusc1
Tulp4
Tulp3
Tuft1
Tufm
Tubgcp6
Tubgcp5
Tubgcp4
Tubgcp3
Tubgcp2
Tubg2
Tubg1
Tube1
Tubd1
Tubb6
Tubb5
Tubb4b
Tubb4a
Tubb3
Tubb2b
Tubb2a
Tuba8
Tuba4a
Tuba3b
Tuba1c
Tuba1b
Tuba1a
Tub
Ttyh3
Ttyh2
Ttyh1
Ttr
Ttpal
Ttpa
Ttn
Ttll9
Ttll8
Ttll7
Ttll6
Ttll5
Ttll4
Ttll3
Ttll13
Ttll12
Ttll11
Ttll10
Ttll1
Ttl
Tti2
Tti1
Ttf2
Ttf1
Ttc9c
Ttc9b
Ttc9
Ttc8
Ttc7b
Ttc7
Ttc6
Ttc5
Ttc41
Ttc4
Ttc39d
Ttc39c
Ttc39b
Ttc39a
Ttc38
Ttc34
Ttc33
Ttc32
Ttc3
Ttc29
Ttc28
Ttc27
Ttc23
Ttc22
Ttc21b
Ttc21a
Ttc19
Ttc17
Ttc16
Ttc14
Ttc13
Ttc12
Ttc1
Ttbk2
Ttbk1
Tstd3
Tstd2
Tstd1
Tst
Tssk6
Tssk4
Tssk3
Tssc4
Tsr2
Tsr1
Tspyl5
Tspyl4
Tspyl2
Tspyl1
Tspoap1
Tspo
Tspear
Tspan9
Tspan8
Tspan7
Tspan6
Tspan5
Tspan4
Tspan33
Tspan3
Tspan2
Tspan18
Tspan17
Tspan15
Tspan14
Tspan13
Tspan12
Tspan11
Tspan1
Tsnaxip1
Tsnax
Tsn
Tsku
Tsks
Tshz3
Tshz2
Tshz1
Tshr
Tshb
Tsga10ip
Tsga10
Tsg101
Tsfm
Tsen54
Tsen34
Tsen2
Tsen15
Tsc22d3
Tsc22d2
Tsc22d1
Tsc2
Tsc1
Trub2
Trub1
Trrap
Trpv4
Trpv3
Trpv2
Trpv1
Trpt1
Trps1
Trpm7
Trpm6
Trpm4
Trpm3
Trpm2
Trpm1
Trpc7
Trpc6
Trpc5
Trpc4ap
Trpc4
Trpc3
Trpc2
Trpc1
Trp73
Trp53tg5
Trp53rka
Trp53inp2
Trp53inp1
Trp53i13
Trp53i11
Trp53bp2
Trp53bp1
Trp53
Troap
Tro
Trnt1
Trnau1ap
Trmu
Trmt9b
Trmt61a
Trmt6
Trmt5
Trmt44
Trmt2b
Trmt2a
Trmt1l
Trmt13
Trmt12
Trmt112
Trmt11
Trmt10c
Trmt10b
Trmt10a
Trmt1
Trmo
Trit1
Trir
Triqk
Trip6
Trip4
Trip13
Trip12
Trip11
Trip10
Triobp
Trio
Trim9
Trim8
Trim75
Trim7
Trim68
Trim67
Trim66
Trim65
Trim62
Trim61
Trim60
Trim6
Trim59
Trim58
Trim56
Trim55
Trim47
Trim46
Trim45
Trim44
Trim41
Trim39
Trim38
Trim37
Trim36
Trim35
Trim34b
Trim34a
Trim33
Trim32
Trim30a
Trim3
Trim29
Trim28
Trim27
Trim26
Trim25
Trim24
Trim23
Trim21
Trim2
Trim17
Trim16
Trim14
Trim13
Trim12c
Trim11
Tril
Trib3
Trib2
Trib1
Trhr
Trhde
Trh
Trf
Trex2
Trerf1
Treml2
Treml1
Trem2
Trem1
Trdmt1
Trappc9
Trappc8
Trappc6b
Trappc6a
Trappc5
Trappc4
Trappc3
Trappc2l
Trappc2
Trappc14
Trappc13
Trappc12
Trappc11
Trappc10
Trappc1
Trap1
Trank1
Tram2
Tram1l1
Tram1
Trak2
Trak1
Traip
Trafd1
Traf7
Traf6
Traf5
Traf4
Traf3ip3
Traf3ip2
Traf3ip1
Traf3
Traf2
Traf1
Tradd
Trabd2b
Trabd
Tra2b
Tra2a
Tpx2
Tpt1
Tpst2
Tpst1
Tpsb2
Tprn
Tprkb
Tprgl
Tprg
Tpra1
Tpr
Tppp3
Tppp
Tpp2
Tpp1
Tpo
Tpmt
Tpm4
Tpm3
Tpm2
Tpm1
Tpk1
Tpi1
Tph2
Tpgs2
Tpgs1
Tpd52l2
Tpd52l1
Tpd52
Tpcn2
Tpcn1
Tpbgl
Tpbg
Tox4
Tox3
Tox2
Tox
Tor4a
Tor3a
Tor2a
Tor1b
Tor1aip2
Tor1aip1
Tor1a
Topbp1
Topaz1
Top3b
Top3a
Top2b
Top2a
Top1
Tonsl
Tomt
Tomm70a
Tomm7
Tomm6
Tomm5
Tomm40l
Tomm40
Tomm34
Tomm22
Tomm20l
Tomm20
Tom1l2
Tom1
Tollip
Togaram2
Togaram1
Toe1
Tob2
Tob1
Tnxb
Tns3
Tns2
Tns1
Tnrc6c
Tnrc6b
Tnrc6a
Tnrc18
Tnr
Tnpo3
Tnpo2
Tnpo1
Tnnt3
Tnnt1
Tnni3
Tnni1
Tnmd
Tnks2
Tnks1bp1
Tnks
Tnk2
Tnk1
Tnip2
Tnip1
Tnik
Tnfsfm13
Tnfsf9
Tnfsf4
Tnfsf13b
Tnfsf13
Tnfsf12
Tnfsf11
Tnfsf10
Tnfrsf9
Tnfrsf25
Tnfrsf21
Tnfrsf1b
Tnfrsf1a
Tnfrsf19
Tnfrsf18
Tnfrsf14
Tnfrsf11b
Tnfrsf10b
Tnfaip8l3
Tnfaip8l2
Tnfaip8
Tnfaip6
Tnfaip3
Tnfaip2
Tnfaip1
Tnc
Tmx4
Tmx3
Tmx2
Tmx1
Tmub2
Tmub1
Tmtc4
Tmtc3
Tmtc2
Tmtc1
Tmsb4x
Tmsb15a
Tmsb10
Tmprss9
Tmprss7
Tmprss6
Tmprss5
Tmprss4
Tmprss3
Tmprss2
Tmppe
Tmpo
Tmod4
Tmod3
Tmod2
Tmod1
Tmlhe
Tmie
Tmf1
Tmem9b
Tmem98
Tmem97
Tmem94
Tmem91
Tmem9
Tmem8b
Tmem89
Tmem88b
Tmem88
Tmem87b
Tmem87a
Tmem86b
Tmem86a
Tmem82
Tmem81
Tmem80
Tmem79
Tmem74b
Tmem74
Tmem72
Tmem70
Tmem69
Tmem68
Tmem67
Tmem65
Tmem64
Tmem63c
Tmem63b
Tmem63a
Tmem62
Tmem61
Tmem60
Tmem59l
Tmem59
Tmem54
Tmem53
Tmem52b
Tmem52
Tmem51
Tmem50b
Tmem50a
Tmem47
Tmem45b
Tmem45a
Tmem44
Tmem43
Tmem42
Tmem41b
Tmem41a
Tmem39b
Tmem39a
Tmem38b
Tmem38a
Tmem37
Tmem35b
Tmem35a
Tmem33
Tmem30c
Tmem30b
Tmem30a
Tmem29
Tmem269
Tmem268
Tmem267
Tmem266
Tmem263
Tmem260
Tmem26
Tmem259
Tmem258
Tmem256
Tmem255b
Tmem255a
Tmem254
Tmem253
Tmem250-ps
Tmem25
Tmem249
Tmem248
Tmem245
Tmem243
Tmem242
Tmem241
Tmem238
Tmem237
Tmem235
Tmem232
Tmem231
Tmem230
Tmem229b
Tmem229a
Tmem223
Tmem222
Tmem221
Tmem220
Tmem219
Tmem218
Tmem216
Tmem215
Tmem214
Tmem210
Tmem209
Tmem205
Tmem204
Tmem203
Tmem201
Tmem200c
Tmem200a
Tmem199
Tmem198b
Tmem198
Tmem196
Tmem192
Tmem190
Tmem19
Tmem186
Tmem185b
Tmem185a
Tmem184c
Tmem184b
Tmem184a
Tmem183a
Tmem182
Tmem181a
Tmem18
Tmem179b
Tmem179
Tmem178b
Tmem178
Tmem177
Tmem176b
Tmem175
Tmem170b
Tmem170
Tmem17
Tmem169
Tmem168
Tmem167b
Tmem167
Tmem165
Tmem164
Tmem163
Tmem161b
Tmem161a
Tmem160
Tmem158
Tmem151b
Tmem151a
Tmem150c
Tmem150b
Tmem150a
Tmem14c
Tmem14a
Tmem147
Tmem145
Tmem144
Tmem143
Tmem141
Tmem140
Tmem138
Tmem135
Tmem134
Tmem132e
Tmem132d
Tmem132c
Tmem132b
Tmem132a
Tmem131l
Tmem131
Tmem130
Tmem129
Tmem128
Tmem127
Tmem126b
Tmem126a
Tmem125
Tmem123
Tmem121b
Tmem121
Tmem120b
Tmem120a
Tmem119
Tmem117
Tmem115
Tmem114
Tmem11
Tmem109
Tmem108
Tmem107
Tmem106c
Tmem106b
Tmem106a
Tmem104
Tmem102
Tmem101
Tmem100
Tmeff2
Tmeff1
Tmed9
Tmed8
Tmed7
Tmed6
Tmed5
Tmed4
Tmed3
Tmed2
Tmed10-ps
Tmed10
Tmco6
Tmco4
Tmco3
Tmco1
Tmcc3
Tmcc2
Tmcc1
Tmc8
Tmc7
Tmc6
Tmc5
Tmc4
Tmbim6
Tmbim4
Tmbim1
Tma16
Tm9sf4
Tm9sf3
Tm9sf2
Tm7sf3
Tm7sf2
Tm6sf1
Tm4sf19
Tm4sf1
Tm2d3
Tm2d2
Tm2d1
Tlr9
Tlr8
Tlr7
Tlr6
Tlr5
Tlr4
Tlr3
Tlr2
Tlr1
Tlnrd1
Tln2
Tln1
Tll2
Tll1
Tlk2
Tlk1
Tle6
Tle5
Tle4
Tle3
Tle2
Tle1
Tlcd5
Tlcd4
Tlcd3b
Tlcd3a
Tlcd1
Tkt
Tkfc
Tk2
Tk1
Tjp3
Tjp2
Tjp1
Tjap1
Tirap
Tiprl
Tipin
Tiparp
Tinf2
Tinagl1
Timp4
Timp3
Timp2
Timp1
Timmdc1
Timm9
Timm8b
Timm8a1
Timm50
Timm44
Timm23
Timm22
Timm21
Timm17b
Timm17a
Timm13
Timm10b
Timm10
Timeless
Tigd5
Tigd4
Tigd3
Tigd2
Tigar
Tifa
Tie1
Ticrr
Ticam2
Ticam1
Tiam2
Tiam1
Tial1
Tia1
Thy1
Thumpd3
Thumpd2
Thumpd1
Thtpa
Thsd7b
Thsd7a
Thsd4
Thsd1
Thrb
Thrap3
Thra
Thpo
Thop1
Thoc7
Thoc6
Thoc5
Thoc3
Thoc2
Thoc1
Thnsl2
Thnsl1
Thg1l
Themis2
Them7
Them6
Them5
Them4
Thegl
Thbs4
Thbs3
Thbs2
Thbs1
Thbd
Thap7
Thap4
Thap3
Thap2
Thap12
Thap11
Thap1
Thada
Tha1
Th
Tgs1
Tgm3
Tgm2
Tgm1
Tgif2
Tgif1
Tgfbrap1
Tgfbr3l
Tgfbr3
Tgfbr2
Tgfbr1
Tgfbi
Tgfb3
Tgfb2
Tgfb1i1
[truncated: 12,862 more rows]

## Sheet:  ETvsIBA_124in
Mt1
Col6a2
Col6a1
Gm12657
Slc13a4
Slc6a20a
Col1a1
Fmod
Olig2
Fn1
Slc6a13
Kank2
Col1a2
Fbln1
Col3a1
Medag
Aldh1a2
Cldn5
Islr
Serpinf1
Slc38a5
Igfbp5
Slc9a2
Slc22a8
Slc22a6
Cdh1
Cdh5
Colec12
Adgrd1
Anpep
Ccr9
Cpz
Igfbp6
Igf2
Vwf
H2bc24
Zic2
Tsku
Foxc1
Bgn
Mpzl2
Fndc1
Tnxb
Synpo2
Otos
Bnc2
C1s1
Rad54l
Podn
Cxcl12
Osr1
Klf4
Cpxm2
Igfbp2
Scara5
Cpxm1
Foxc2
Mmp28
B3gnt9
Adamtsl3
Dsp
Col12a1
Abca6
Htra3
Cyp1b1
Galm
Aox1
Pgm5
Hmgcs2
Slc6a12
Slc5a5
Fmo1
Irag1
Acp5
Csf1r
Ecm2
Lama1
Fxyd5
Tie1
Wfikkn2
Fas
Dsg2
Cfh
Gja5
Khdc3
Sgk1
Klhdc7a
Slc38a4
Tbx15
Dpp4
Msln
Klhl40
Mfap4
Tmem255b
Pstpip1
Wdr86
Chp2
Pebp4
Gulo
Slc47a1
Gja4
Kdr
Arhgef15
F2
Sox17
Degs2
Matn3
Kif2c
Ushbp1
Apom
Acsl5
Gprc5a
Ccdc134
Cfb
Tfpi2
Rgs5
Spon2
Acvrl1
Trim30a
Ankrd1
Gpr182
Cftr
Srpx2
F13a1

## Sheet:  ETvsLT_1in
Cyb561d2

## Sheet:  LTvsIBA_106in
Mt1
Gm12657
Col6a2
Fmod
Slc6a13
Mdm4
Fn1
Klf4
Rad54l
Per1
Enpep
Slc6a20a
Islr
Cpz
B3gnt9
Col3a1
Col1a1
Ccn1
Slc22a8
Cdkl4
Slc13a4
Synpo2
Zfp652
Tagln
Eln
Kif13b
Tsku
Spata18
H2bc14
Fbln1
Cyp2a5
Cdh1
Zic2
Aldh1a2
Slc22a6
F2
H2bc24
Bgn
Igf2
Vwf
Sgk1
Anpep
Cfap77
Ccr9
Ccdc113
Sinhcaf
Csf1r
Slc26a4
Pmf1
Siglecf
Wdr49
Mycbpap
Cfap47
Tnxb
Ahnak2
Igfbp6
Qrich1
Alb
H6pd
Dnai3
Zbbx
Dmbt1
Tek
Gm11992
Fank1
Serpini2
Caps2
Best1
Slc6a12
Degs2
Tektip1
Uhrf1
Stmnd1
Ttc29
BC051019
Mmrn1
Alpk1
Hkdc1
Tie1
1700010I14Rik
Gm46353
Efhb
Il12rb2
Fam216b
Xkr5
Lrrc74b
Ccdc180
Hsf1
Spon2
Ung
Rsph4a
Cfap299
Ushbp1
Faxdc2
Foxc2
Zfp541
Ccdc170
Tnfsf4
Prss53
Kcnmb1
Gprc5a
Cutc
NA
Sugct
Mug2
Fos

## Sheet:  ETvsIBA_15de
Vip
Smpd3
Zfp672
Mex3b
Dio2
Cxcr4
Pabpn1l
Gm13981
Adamts3
Atf3
Slco1b2
Blm
Naalad2
Scn10a
N4bp3

## Sheet:  ETvsLT_11de
Per1
Dnah9
Rbm27
Efhb
Ciart
Mtrr
Smpd3
Qrich1
Sinhcaf
Cfap47
Wdr49

## Sheet:  LTvsIBA_27de
Zcchc3
Rprml
Cbarp
Dio2
Slco1b2
Zfp672
Timm23
Rpl13-ps6
Pabpn1l
Cyb561d2
Ccn4
Nrgn
Zfp579
Exosc6
Tlr4
Gpr6
Neurl1b
Egr4
Nynrin
Mybl2
Blm
Kcnj2
Zfp771
Nrarp
Ddx19b
N4bp3
Ovch2

## Sheet: pathways
											background	test
original sort		pairwise group comparison	increased / decreased		FDR	reactome pathway			representation		hits		expected	fold enrichment	raw p-value
		ET vs IBA	increased		n.s.	R-MMU-109582	Hemostasis		over		n.s.	n.s.	n.s.	n.s.	n.s.
25					0.0465	R-MMU-76002	- Platelet activation, signaling and aggregation				220	8	1.89	4.23	0.000742
8					0.00194	R-MMU-76009	- - Platelet Aggregation (Plug Formation)				31	5	0.27	18.78	1.26e-05
4					0.0144	R-MMU-430116	- - GP1b-IX-V activation signaling				10	3	0.09	34.93	0.000162
3					0.01	R-MMU-75892	- Platelet Adhesion to exposed collagen				8	3	0.07	43.66	9.46e-05
23					4.95e-07	R-MMU-1474244	Extracellular matrix organization				242	16	2.08	7.7	5.85e-10
6					6.01e-08	R-MMU-3000178	- ECM proteoglycans				46	10	0.4	25.31	3.56e-11
16					0.0306	R-MMU-3000171	- Non-integrin membrane-ECM interactions				37	4	0.32	12.59	0.000398
13					1.38e-05	R-MMU-216083	- Integrin cell surface interactions				71	9	0.61	14.76	2.45e-08
20					0.0103	R-MMU-1474290	- Collagen formation				82	6	0.7	8.52	0.000104
17					0.00369	R-MMU-1650814	- - Collagen biosynthesis and modifying enzymes				64	6	0.55	10.91	2.84e-05
10					0.000576	R-MMU-8948216	- - - Collagen chain trimerization				41	6	0.35	17.04	2.73e-06
15					0.0018	R-MMU-2022090	- - Assembly of collagen fibrils and other multimeric structures				55	6	0.47	12.7	1.28e-05
19					0.000716	R-MMU-1474228	- Degradation of the extracellular matrix				100	8	0.86	9.31	3.81e-06
9					0.000591	R-MMU-1442490	- - Collagen degradation				39	6	0.33	17.91	2.1e-06
					n.s.	R-MMU-162582	Signal transduction				n.s.	n.s.	n.s.	n.s.	n.s.
26					0.0443	R-MMU-9006934	- Signaling by Receptor Tyrosine Kinases				392	11	3.37	3.27	0.000655
22					0.0397	R-MMU-6806834	- - Signaling by MET				74	5	0.64	7.87	0.000563
12					0.00415	R-MMU-8875878	- - - MET promotes cell motility				39	5	0.33	14.93	3.44e-05
7					0.0016	R-MMU-8874081	- - - - MET activates PTK2 signaling				29	5	0.25	20.07	9.43e-06
27					0.0352	R-MMU-382551	Transport of small molecules				574	14	4.93	2.84	0.000478
24					0.00056	R-MMU-425407	- SLC-mediated transmembrane transport				193	11	1.66	6.64	1.33e-06
14					0.000509	R-MMU-425366	- - Transport of bile salts and organic acids, metal ions and amine compounds				63	7	0.54	12.94	2.11e-06
1					0.046	R-MMU-561048	- - - Organic anion transport				3	2	0.03	77.61	0.000708
5					0.0251	R-MMU-442660	- - - Na+/Cl- dependent neurotransmitter transporters				13	3	0.11	26.87	0.000311
21					0.014	R-MMU-425393	- - Transport of inorganic cations/anions and amino acids/oligopeptides				88	6	0.76	7.94	0.000149
11					0.0161	R-MMU-352230	- - - Amino acid transport across the plasma membrane				30	4	0.26	15.52	0.000191
					n.s.	R-MMU-392499	Metabolism of proteins				n.s.	n.s.	n.s.	n.s.	n.s.
18					0.000619	R-MMU-381426	- Regulation of Insulin-like Growth Factor (IGF) transport and uptake by Insulin-like Growth Factor Binding Proteins (IGFBPs)				90	8	0.77	10.35	1.83e-06
					n.s.	R-MMU-5357801	Programmed cell death				n.s.	n.s.	n.s.	n.s.	n.s.
2					0.0107	R-MMU-351906	- Apoptotic cleavage of cell adhesion proteins				8	3	0.07	43.66	9.46e-05
original sort		pairwise group comparison	increased / decreased		FDR	reactome pathway			representation		hits		expected	fold enrichment	raw p-value
28		ET vs IBA	decreased		n.s.						n.s.	n.s.	n.s.	n.s.	n.s.
29		ET vs LT	increased		n.s.						n.s.	n.s.	n.s.	n.s.	n.s.
30			decreased		n.s.						n.s.	n.s.	n.s.	n.s.	n.s.
original sort		pairwise group comparison	increased / decreased		FDR	reactome pathway			representation		hits		expected	fold enrichment	raw p-value
		LT vs IBA	increased		n.s.	R-MMU-109582	Hemostasis		over		n.s.	n.s.	n.s.	n.s.	n.s.
40					0.0338	R-MMU-76002	- Platelet activation, signaling and aggregation				220	8	1.55	5.15	0.0002
33					0.0285	R-MMU-76009	- - Platelet Aggregation (Plug Formation)				31	4	0.22	18.26	0.000101
38					0.03	R-MMU-76005	- - Response to elevated platelet cytosolic Ca2+				107	6	0.76	7.94	0.000142
37					0.0267	R-MMU-114608	- - - Platelet degranulation				102	6	0.72	8.33	0.00011
39					0.0283	R-MMU-1474244	Extracellular matrix organization				242	9	1.71	5.26	6.69e-05
32					0.00273	R-MMU-3000178	- ECM proteoglycans				46	6	0.33	18.46	1.61e-06
36					0.0337	R-MMU-1474228	- Degradation of the extracellular matrix				100	6	0.71	8.49	9.96e-05
35					0.00919	R-MMU-216083	- Integrin cell surface interactions				71	6	0.5	11.96	1.63e-05
					n.s.	R-MMU-382551	Transport of small molecules				n.s.	n.s.	n.s.	n.s.	n.s.
34					0.00729	R-MMU-425366	- Transport of bile salts and organic acids, metal ions and amine compounds				63	6	0.45	13.48	8.62e-06
31					0.033	R-MMU-442660	- - Na+/Cl- dependent neurotransmitter transporters				13	3	0.09	32.66	0.000176
41		LT vs IBA	decreased		n.s.						n.s.	n.s.	n.s.	n.s.	n.s.
