# Supplementary material for: Comparative transcriptomics of the garden dormouse hypothalamus during hibernation
Source: FEBS Open Bio. 2023 Dec 18;14(2):241–57. doi: 10.1002/2211-5463.13731 (PMC10839406; doi:10.1002/2211-5463.13731)
Supplement: Supplementary file 6 — File S3. Indicator genes. [file FEB4-14-241-s003.xlsx]

## Sheet: ReadMe
Supplementary File 3
Abbreviations
DEGs: differentially expressed genes
ET: early torpor
IBA: interbout arousal
log2(FC): logarithm of fold change to the base 2
LT: late torpor
padj: adjusted p-value
Term	Threshold	Color code
present genes	any padj	white
differentially expressed genes	padj < 0.05	red padj-value
increased genes	log2(FC) > 0	green log2(FC)-value
decreased genes	log2(FC) < 0	yellow log2(FC)-value
Notes
present genes include regulated genes
analysis is based on GeneID, which includes all isoforms, precursors, and preproproteins
Material & Methods. The data were screened for genes involved in hypothalamic systems with potential roles in torpor control. A list of 68 previously defined genes was used (Haugg et al. 2021). The results of these “indicator genes” are provided for each pairwise comparison in this file.

## Sheet: Indicators_complete
system	#	ET vs IBA			ET vs LT			LT vs IBA			geneID	symbol	product
		padj	-log10(padj)	log2(FC)	padj	-log10(padj)	log2(FC)	padj	-log10(padj)	log2(FC)
transcription	1	0.802973	0.0952989	0.270914	0.309741	0.509002	-1.02375	0.0499432	1.30152	1.29467	14281	Fos	proto-oncogene c-Fos
transcription	2	0.831435	0.0801719	0.326212	outlier		-0.374315	outlier		0.700527	14282	Fosb	protein fosB
transcription	3	0.0276409	1.55845	0.469327	0.982947	0.00746969	0.0363361	0.0521116	1.28307	0.432991	16476	Jun	transcription factor AP-1 / c-Jun
transcription	4	0.555535	0.255289	-0.231679	0.967512	0.0143438	-0.070507	0.689859	0.16124	-0.161172	16477	Junb	transcription factor jun-B
transcription	5	0.930482	0.0312918	0.0492854	0.764272	0.116752	0.231172	0.634823	0.197348	-0.181886	16478	Jund	transcription factor jun-D
transcription	6	0.884394	0.0533541	0.0337389	0.951037	0.0218024	0.0397031	0.978641	0.00937657	-0.00596418	19099	c-Jun1	c-Jun-amino-terminal kinase-interacting protein 1
transcription	7	0.694274	0.158469	0.0648258	0.568273	0.245443	-0.12763	0.0978638	1.00938	0.192456	30957	c-Jun3	c-Jun-amino-terminal kinase-interacting protein 3
clock	8	0.945975	0.0241204	0.0625949	0.990113	0.00431544	-0.0498646	0.885557	0.0527833	0.11246	11998	Avp	vasopressin-neurophysin 2-copeptin
clock	9	0.399438	0.398551	-0.451495	0.979177	0.00913879	0.0806596	0.280354	0.552293	-0.532155	54140	Avpr1a	vasopressin V1a receptor
clock	10	0.0413872	1.38313	-0.407022	0.982947	0.00746969	0.0336195	0.026218	1.5814	-0.440642	11865	Bmal1	brain and muscle ARNT-like 1
clock	11	0.688281	0.162235	-0.357936	0.943734	0.0251502	-0.216474	0.884173	0.0534628	-0.141463	272322	Bmal2	brain and muscle ARNT-like 2
clock	12	0.346295	0.460554	-0.300368	0.937315	0.0281142	-0.102343	0.563217	0.249324	-0.198025	20893	Bhlhe40	class E basic helix-loop-helix protein 40
clock	13	0.888243	0.0514684	-0.0624941	0.988355	0.00508702	-0.0302183	0.938924	0.0273694	-0.0322758	12753	Clock	circadian locomoter output cycles protein kaput
clock	14	0.0027493	2.56078	-0.808227	0.960274	0.0176051	0.0875349	0.00104333	2.98158	-0.895762	12952	Cry1	cryptochrome-1
clock	15	0.0505505	1.29627	-0.505283	0.719179	0.143163	-0.238118	0.385519	0.413955	-0.267165	12953	Cry2	cryptochrome-2
clock	16	not present			not present			not present			14765	Gpr50	melatonin-related receptor
clock	17	0.35223	0.453173	0.224408	0.817585	0.0874673	0.139846	0.772048	0.112356	0.0845623	15902	Id2	DNA-binding protein inhibitor ID-2
clock	18	0.673113	0.171912	-0.110095	0.997814	0.00095031	-0.00242907	0.658196	0.181645	-0.107666	116870	Mta1	metastasis-associated protein MTA1
clock	19	not present			not present			not present			17773	Mtnr1a	melatonin receptor type 1A
clock	20	not present			not present			not present			244701	Mtnr1b	melatonin receptor type 1B
clock	21	0.727187	0.138354	0.162677	0.000146757	3.8334	-1.07336	8.47195e-07	6.07202	1.23604	18626	Per1	period circadian protein homolog 1
clock	22	0.0143719	1.84249	-0.709137	0.962757	0.0164833	-0.0850728	0.0431747	1.36477	-0.624064	18627	Per2	period circadian protein homolog 2
clock	23	0.37844	0.422003	-0.317766	0.935626	0.0288979	-0.117455	0.610348	0.214423	-0.200312	18628	Per3	period circadian protein homolog 3
clock	24	0.907551	0.0421292	-0.0346699	0.924571	0.0340598	-0.0687347	0.895924	0.047729	0.0340648	18854	Pml	protein PML
clock	25	0.24113	0.617748	-0.146966	0.948481	0.0229712	0.0369197	0.115188	0.938592	-0.183886	19047	Ppp1cc	serine/threonine-protein phosphatase
clock	26	0.334466	0.475648	0.49718	0.997814	0.00095031	0.00821453	0.323374	0.490294	0.488965	21853	Timeless	protein timeless homolog
clock	27	5.04832e-05	4.29685	-2.01299	0.126547	0.897748	-1.19378	0.20468	0.688924	-0.819208	22353	Vip	vasoactive intestinal peptide
thyroid	28	not present			not present			not present			13370	Dio1	iodothyronine deiodinase type I
thyroid	29	0.00142358	2.84662	-1.23364	0.863624	0.0636755	0.271854	8.93411e-05	4.04895	-1.50549	13371	Dio2	iodothyronine deiodinase type II
thyroid	30	not present			not present			not present			107585	Dio3	thyroxine 5-deiodinase
thyroid	31	0.612556	0.212854	0.166145	0.736379	0.132899	0.204406	0.924857	0.0339254	-0.0382607	20502	Mct8	monocarboxylate transporter 8
thyroid	32	0.990974	0.00393769	0.001584	0.9748	0.0110844	-0.0141775	0.895924	0.047729	0.0157615	21833	Thra	thyroid hormone receptor alpha
thyroid	33	0.70768	0.150163	0.211575	0.974199	0.0113522	0.077657	0.813526	0.0896285	0.133918	21834	Thrb	thyroid hormone receptor beta
thyroid	34	0.894555	0.0483928	-0.17733	0.847597	0.0718104	0.464559	0.474952	0.32335	-0.641889	22044	Trh	thyrotropin-releasing hormone
thyroid	35	0.968056	0.0140995	0.0700401	outlier		0.0900749	0.989053	0.0047804	-0.0200348	22045	Trhr	thyrotropin-releasing hormone receptor
thyroid	36	not present			not present			not present			170732	Trhr2	thyrotropin releasing hormone receptor 2
thyroid	37	0.442008	0.35457	-0.512205	0.943734	0.0251502	-0.191562	0.657794	0.18191	-0.320643	22095	Tshr	thyrotropin receptor
thyroid	38	0.0335695	1.47406	0.448137	0.983234	0.0073432	-0.0349347	0.0222413	1.65284	0.483072	56338	Txnip	thioredoxin-interacting protein
growth	39	not present			not present			not present			14599	GH	somatotropin / growth hormone
growth	40	0.189106	0.723295	-0.391413	0.972453	0.0121316	-0.059088	0.28134	0.550769	-0.332325	20604	Sst	somatostatin
growth	41	not present			not present			not present			20605	Sstr1	somatostatin receptor type 1
growth	42	0.0240378	1.6191	-0.312664	0.608667	0.21562	-0.159098	0.361105	0.442367	-0.153566	20606	Sstr2	somatostatin receptor type 2
growth	43	0.908696	0.0415816	0.107522	0.840923	0.0752437	0.327973	0.76085	0.118701	-0.220451	20607	Sstr3	somatostatin receptor type 3
growth	44	not present			not present			not present			20608	Sstr4	somatostatin receptor type 4
growth	45	0.882357	0.0543557	-0.215667	NA		0.0830293	outlier		-0.298697	20609	Sstr5	somatostatin receptor type 5
metabolism	46	not present			not present			not present			83771	Tas1r3	taste receptor type 1 member 3
metabolism	47	not present			not present			not present			83770	Tas1r2	taste receptor type 1 member 2
metabolism	48	0.289372	0.538543	0.215963	0.694073	0.158595	-0.166059	0.0255254	1.59303	0.382022	20525	Glut1	glucose transporter member 1
metabolism	49	0.932949	0.030142	-0.0355002	0.844795	0.0732488	0.13931	0.522714	0.281736	-0.17481	20527	Glut3	glucose transporter member 3
metabolism	50	0.557092	0.254073	0.401477	0.944132	0.0249672	-0.176661	0.32687	0.485625	0.578138	20528	Glut4	glucose transporter member 4
metabolism	51	0.0782461	1.10654	0.371181	0.997518	0.00107916	0.00833216	0.0941418	1.02622	0.362849	56485	Glut5	glucose transporter member 5
metabolism	52	0.392108	0.406594	-0.181152	0.764571	0.116582	-0.139555	0.88244	0.0543149	-0.0415967	227659	Glut6	glucose transporter member 6
metabolism	53	0.901015	0.0452682	-0.0410826	0.673763	0.171493	0.174699	0.277289	0.557067	-0.215782	18441	P2ry1	P2Y purinoceptor 1
metabolism	54	0.136596	0.864563	0.143485	0.98074	0.0084461	-0.0158259	0.0921119	1.03568	0.159311	14182	Fgfr1	fibroblast growth factor receptor 1
metabolism	55	0.683516	0.165251	-0.153057	0.647283	0.188906	-0.264094	0.763979	0.116919	0.111037	16337	Insr	insulin receptor
metabolism	56	0.918809	0.0367747	-0.0758612	0.871186	0.0598891	-0.229828	0.789569	0.10261	0.153967	16847	Lepr	leptin receptor
metabolism	57	0.881457	0.054799	-0.0947053	0.904953	0.043374	0.174071	0.552455	0.257703	-0.268776	11604	Agrp	agouti-related protein
metabolism	58	0.14319	0.844088	-0.440816	0.929334	0.0318283	-0.117341	0.323406	0.490251	-0.323475	27220	Cartpt	cocaine- and amphetamine-regulated transcript protein
metabolism	59	0.494075	0.306207	-0.294428	0.812427	0.0902158	0.242814	0.130878	0.883133	-0.537242	18976	Pomc	pro-opiomelanocortin
metabolism	60	0.594829	0.225608	-0.312067	0.997814	0.00095031	-0.00633429	0.581499	0.235451	-0.305733	17201	Mc3r	melanocortin receptor 3
metabolism	61	0.688975	0.161797	-0.330308	0.887789	0.0516901	-0.297635	0.97111	0.0127316	-0.0326736	17202	Mc4r	melanocortin receptor 4
metabolism	62	0.806064	0.0936304	-0.0992452	0.983234	0.0073432	0.0398991	0.679928	0.167537	-0.139144	109648	Npy	pro-neuropeptide Y
metabolism	63	0.0737837	1.13204	-0.443472	0.936385	0.0285456	0.0965765	0.0236843	1.62554	-0.540049	18166	Npy1r	neuropeptide Y receptor type 1
metabolism	64	0.153271	0.81454	-0.383131	0.962757	0.0164833	0.0696526	0.0806493	1.0934	-0.452783	18167	Npy2r	neuropeptide Y receptor type 2
metabolism	65	not present			not present			not present			227717	Qrfp	orexigenic neuropeptide QRFP
metabolism	66	0.590091	0.229081	-0.273809	0.478917	0.31974	-0.471446	0.697483	0.156466	0.197637	229214	Qrfpr	pyroglutamylated RF-amide peptide receptor
metabolism	67	0.832299	0.0797207	-0.0349755	0.941765	0.0260576	-0.0360645	0.99386	0.0026746	0.00108901	17967	Ncam1	neural cell adhesion molecule 1
metabolism	68	0.153579	0.813669	0.422371	0.904154	0.0437577	0.13956	0.387982	0.411188	0.282811	22352	Vim	vimentin, cytosceleton of glial cells

## Sheet: Indicators_manuscript
	indicator		differentially expressed			gene
	system	ID	padj	-log10(padj)	log2(FC)	ID	symbol	product
ET vs IBA	transcription	3	0.0276409	1.55845	0.469327	16476	Jun	transcription factor AP-1 / c-Jun
	clock	10	0.0413872	1.38313	-0.407022	11865	Bmal1	brain and muscle ARNT-like 1
		14	0.0027493	2.56078	-0.808227	12952	Cry1	cryptochrome-1
		22	0.0143719	1.84249	-0.709137	18627	Per2	period circadian protein homolog 2
		27	5.04832e-05	4.29685	-2.01299	22353	Vip	vasoactive intestinal peptide
	thyroid	29	0.00142358	2.84662	-1.23364	13371	Dio2	iodothyronine deiodinase type II
		38	0.0335695	1.47406	0.448137	56338	Txnip	thioredoxin-interacting protein
	growth	42	0.0240378	1.6191	-0.312664	20606	Sstr2	somatostatin receptor type 2
ET vs LT	clock	21	0.000146757	3.8334	-1.07336	18626	Per1	period circadian protein homolog 1
LT vs IBA	transcription	1	0.0499432	1.30152	1.29467	14281	Fos	proto-oncogene c-Fos
	clock	10	0.026218	1.5814	-0.440642	11865	Bmal1	brain and muscle ARNT-like 1
		14	0.00104333	2.98158	-0.895762	12952	Cry1	cryptochrome-1
		21	8.47195e-07	6.07202	1.23604	18626	Per1	period circadian protein homolog 1
		22	0.0431747	1.36477	-0.624064	18627	Per2	period circadian protein homolog 2
	thyroid	29	8.93411e-05	4.04895	-1.50549	13371	Dio2	iodothyronine deiodinase type II
		38	0.0222413	1.65284	0.483072	56338	Txnip	thioredoxin-interacting protein
	metabolism	48	0.0255254	1.59303	0.382022	20525	Glut1	glucose transporter member 1
		63	0.0236843	1.62554	-0.540049	18166	Npy1r	neuropeptide Y receptor type 1
